# Supplementary material for: Development of a rapid multiplex SSR genotyping method to study populations of the fungal plant pathogen Zymoseptoria tritici
Source: BMC Res Notes. 2014 Jun 18;7:373. doi: 10.1186/1756-0500-7-373 (PMC4074386; doi:10.1186/1756-0500-7-373)
Supplement: Additional file 1 — Characteristics of 3781 “specific” microsatellites identified in silico from Zymoseptoria tritici genome. Primer pairs are proposed for each microsatellite, which hit each genome of strains IPO-323 and IPO-94269 exactly once. [file 1756-0500-7-373-S1.xls]

## Sheet: Supplementary Data 1
SSR_NAME	CHROMOSOME	SSR_START	SSR_END	MOTIF	FORWARD_PRIMER	TM_FOR	REVERSE_PRIMER	TM_REV	SIZE_AMP
>chr_01.001	chr_1	86360	86385	(CGC)4 (GGAA)3	ATTCCGCTCTTTGTGTGGAC	60.119	CCGATATTTGGTAACCGCAC	60.209	394
>chr_01.002	chr_1	116100	116114	(AAG)5	GTCATTCCAAAGGCGAAGAA	60.192	GCTTGATCTCTTCCCTGCAC	59.957	109
>chr_01.003	chr_1	117580	117594	(GCG)5	ACGGAACAGCGAAATGTACC	60	TCAAAGATGGCAACCCCTAC	59.933	418
>chr_01.004	chr_1	157582	157597	(CCTC)4	TTTCTGACTCAACCACTGCG	60.025	TTGAAGAATCGGGGATCTTG	60.006	137
>chr_01.005	chr_1	158013	158028	(GGAG)4	GAGTAGCCGTTGGACATGGT	59.997	CCCTCCCTCACACATCAACT	59.962	131
>chr_01.006	chr_1	163325	163342	(CGA)6	TACTATCTCCGAACCGGGTG	59.948	GAACGTACGAGGACCGGATA	59.955	414
>chr_01.007	chr_1	169959	169976	(GAA)6	GTCTAACTCCCCTTACCCGC	59.962	GCGGTGTCGTAAAAGAAAGG	59.747	221
>chr_01.008	chr_1	170855	170878	(ACGA)3 (CGA)5	TACTTTAGACCTCGCCGCTC	59.615	TGTCCTTAATATAGCGCCCG	60.075	457
>chr_01.009	chr_1	171518	171559	(GTA)4 (TAA)4 (TAAT)5	AGAAAGAAGGGTAGGCGCTC	59.983	GAGGACCCGGACACTAGACA	60.112	336
>chr_01.010	chr_1	171665	171679	(CGT)5	TGTCTAGTGTCCGGGTCCTC	60.112	CGGCAAGTATACGAGGAAGG	59.724	291
>chr_01.011	chr_1	176136	176150	(CCA)5	TATTGGATCCGCATTGATGA	59.851	GTCTCGGGGTGGTGTACTGT	59.883	315
>chr_01.012	chr_1	190435	190449	(GAC)5	GTCTCAAGTGCTCGAGGGTC	59.993	GATTCTTGACGCCACCAGAT	60.081	474
>chr_01.013	chr_1	193385	193405	(GAG)7	TCAGGCAAGTTCATCGTCTG	59.984	GATTGCATGCAGTGTGCTTT	59.878	358
>chr_01.014	chr_1	197515	197535	(AGG)7	AACTGCTGGCCAGAGACATT	59.874	CCTAGCCATCAAATCCTCCA	60.029	288
>chr_01.015	chr_1	197719	197734	(GCAG)4	TGGAGGATTTGATGGCTAGG	60.029	ACGAATTGTCTGTCCCGTTC	59.973	339
>chr_01.016	chr_1	202157	202171	(GAG)5	AATCTTGCGACCTAGGCAGA	59.978	CAAGTTCATCCTCCTCCGAA	60.187	498
>chr_01.017	chr_1	203524	203538	(TCC)5	GCTTCGAATTTCTGCGACTC	60.103	TGGAGTGAAGAGGGGGTATG	59.92	455
>chr_01.018	chr_1	207406	207439	(GCG)5 (TGT)5	CAGCGAGAAGTTCACAACGA	60.175	CACCTCCACAGCATCATCAC	60.121	292
>chr_01.019	chr_1	207723	207751	(CCA)6 (ACA)4	CGGTGAGGAAGAGTAGCTCG	60.149	TTCTCCTGCTGGAAGATGCT	60.096	461
>chr_01.020	chr_1	218517	218532	(GTGG)4	CTCTCACCCTCCATAACCCA	59.92	GATGAATGTGATGCTGGTGG	59.925	419
>chr_01.021	chr_1	240779	240794	(AAGA)4	TGAAGACCGACTGCTCAATG	59.984	TAGCATTTCTTTCCGACGCT	59.982	127
>chr_01.022	chr_1	255750	255764	(CCA)5	CACCAGCATCATATGGCAAC	59.955	CTTTTGAGTCTTTGGGCAGC	59.993	495
>chr_01.023	chr_1	264484	264510	(GGA)4 (GAA)4	AGACGCTGCAGAAGACGAAT	60.164	TCTGTTGCTAATTTCGTGCG	60.014	425
>chr_01.024	chr_1	272285	272299	(CTC)5	TCCTCTACAACGGCCGATAC	60.096	TCGTGCTACCCATCTTTTCC	60.074	197
>chr_01.025	chr_1	278576	278606	(CCT)4 (CCTC)4	AAGTCGCTATCCTGTCGGTG	60.277	GTTGCTGTTGAGGGGTTGTT	60.012	225
>chr_01.026	chr_1	285691	285705	(GTC)5	AGGAGTTTTGTGGCAAGTGG	60.149	TATTGGCTTGTTGCTGCTTG	60.014	450
>chr_01.027	chr_1	286623	286637	(TGG)5	AAGGAGCTCAAGACGAGCAG	59.891	TGGGTAACGCTATCAAAGGG	59.953	315
>chr_01.028	chr_1	302709	302724	(GACA)4	GAAGCCGAGGAAGTCACAAG	59.989	ATGCTATCCCAGGCACATTC	59.923	380
>chr_01.029	chr_1	308966	308983	(TTG)6	GTTCATGAGCGCAGACAGAA	60.144	ACGACGTGTTCAGCGTAGTG	59.97	390
>chr_01.030	chr_1	340786	340800	(GCT)5	GTGCTTCATCTCTGGGCTTC	59.957	CTCACTGGTTGGCTGGAAAT	60.111	297
>chr_01.031	chr_1	343616	343630	(GAG)5	GATTTGCCATTTCAGGTCGT	59.939	GTGGTTTGACAGGCATTGTG	60.008	425
>chr_01.032	chr_1	373676	373702	(GGA)9	AAACAGATCACGCCAAAACC	59.978	GAATGGATGCCAGAAAGGAA	60.014	348
>chr_01.033	chr_1	384265	384287	(CCT)5 (TCC)4	CTCGTGCTCCACTACCACAA	59.897	GTCGCTGGGATTTTGTGTCT	60.119	219
>chr_01.034	chr_1	384354	384368	(ACA)5	CTCGTGCTCCACTACCACAA	59.897	GTCGCTGGGATTTTGTGTCT	60.119	219
>chr_01.035	chr_1	385052	385067	(GGCG)4	GAATCCTACCCATGCTCGAA	60.036	CATAAGCCTCCCTCTCCTCC	60.169	402
>chr_01.036	chr_1	387484	387503	(CCCA)3 (CCAA)3	CCCCAGCAATCACCTTTCTA	60.066	AGGCATTTGAGGTATGGACG	59.955	386
>chr_01.037	chr_1	394609	394659	(TTA)5 (GTA)6 (TA)6	ACAGAAGCTAGAAACGCCGA	60.154	CGCTAACGACGAGAACGATA	59.087	291
>chr_01.038	chr_1	400328	400342	(CGC)5	ACAGTCGACGGAGAGAGCAT	60.017	GAGTCCTCTTCCCATCCTCC	60.012	247
>chr_01.039	chr_1	400479	400522	(CT)22	AACGAAGAACCAGCAGGAGA	59.989	TCTTCCCTGTCCTTTTGTGG	60.081	416
>chr_01.040	chr_1	400558	400575	(GCC)6	AACGAAGAACCAGCAGGAGA	59.989	TCTTCCCTGTCCTTTTGTGG	60.081	416
>chr_01.041	chr_1	407002	407017	(TCCC)4	GTGACTGTCATTCGTGTGCC	60.171	ACCAGAAAACGTGATCTCCG	60.111	486
>chr_01.042	chr_1	407361	407375	(TTG)5	ATCCTTCGTCTTGGGACCTT	59.935	GCCACAGTCAGTAGGCACAA	59.905	228
>chr_01.043	chr_1	412135	412149	(ACA)5	ATCGAGCAAGAGCACAACCT	60.02	ATCACCGTCTAGCATGGGAC	59.957	171
>chr_01.044	chr_1	416677	416702	(CTCC)3 (CCAA)3	TGCTGAAGTCGATGAGGATG	59.942	GAAGGTTATGGCGATGAGGA	60.036	392
>chr_01.045	chr_1	417227	417249	(GAG)5 (GGTG)3	GAATGCGGTGAGTAGTGGGT	59.997	CAAGCCCCAATCAAACTCAT	59.933	165
>chr_01.046	chr_1	444714	444739	(AAGC)3 (ACC)4	CAAAGCACTTCCGACTGTCA	60.025	TTGGTGGTTGAGTAGGGAGG	59.959	104
>chr_01.047	chr_1	457760	457774	(AGG)5	GAGTGAGGAGTTGGCGAGAC	59.993	CCGAAAGCGGTAATTTTTGA	60.068	337
>chr_01.048	chr_1	459883	459908	(ACC)5 (GCCC)3	CAACAAGCGTAAACTTCGCA	60.052	CGAACTCAGCAAGGTGCATA	60.011	434
>chr_01.049	chr_1	463412	463426	(TGC)5	AGTATTCGTCCTCCGCATTG	60.096	TTGACCGTCAGTTTCGTCAG	59.873	315
>chr_01.050	chr_1	464754	464768	(CTT)5	TTCCCGTTCTTCCTGTCATC	60.05	GATCATGACTGCGGTTGTTG	60.12	222
>chr_01.051	chr_1	473535	473549	(GGA)5	CTGTAGAGGCTGGCTAACGG	60.03	AAAGTGCTGGCAACGAAAGT	59.92	463
>chr_01.052	chr_1	473963	473977	(CTG)5	CGACACCTTCACCACCTTTT	60.005	ACATGGCGAAGCAGAAGAGT	60.02	147
>chr_01.053	chr_1	476266	476281	(CATC)4	CAAACACCCATTGACACCTG	59.848	ATGAGGTCAGCATTTCCACC	59.934	255
>chr_01.054	chr_1	478458	478475	(GAC)6	GACCTCCGACCATTCGACTA	60.073	CGTGCGTGTGTGTGTTTGTA	60.269	357
>chr_01.055	chr_1	482845	482859	(CTC)5	GCATCACAACCAAGAGCAGA	59.992	AGGGTATGACGATGACGAGG	59.95	229
>chr_01.056	chr_1	500274	500288	(CTT)5	AACACAAGACGACCGAATCC	59.973	AGAAGATTGCTCGTGGGAGA	59.95	234
>chr_01.057	chr_1	525350	525364	(CCA)5	ATACAATCGCTCGTATCCGC	60.088	GTGGGAGTGGCGTTTAAAGA	60.11	467
>chr_01.058	chr_1	535822	535836	(GGA)5	GGAAGGGAGAGAAAGATGGG	60.008	ACAGCCGGTTTTGAGTATGG	59.993	379
>chr_01.059	chr_1	538437	538452	(GTGC)4	AAGAGCGAGGTGAGGTTGAA	59.989	AGGCCACACTGTTTTTGTCC	60.012	210
>chr_01.060	chr_1	546928	546943	(GAAG)4	TGCGGATGTTTGTGGATTTA	59.93	TATTCGCATCAAAGGGGTTC	59.901	369
>chr_01.061	chr_1	549491	549505	(CTC)5	GATATGGAGTCTGGCAGGGA	60.034	CCTGTTCCCTCTACGTCCAA	60.103	488
>chr_01.062	chr_1	559036	559053	(TCG)6	TCTTATCGACATCGAAGGGG	60.029	CCTTATTAGCACGCTCTCCG	59.996	491
>chr_01.063	chr_1	564425	564439	(GAA)5	GGAAGCTTTTTGGACCATCA	60.051	AGTCGCTGTGGCGTTTATCT	59.904	207
>chr_01.064	chr_1	577561	577575	(CAT)5	GTTCCCCGTACAACACGAAC	60.277	CACAGAGCGACTTGTTGGAA	60.025	433
>chr_01.065	chr_1	584855	584869	(TGT)5	GTCTTCCTCGTTGAGAAGCG	60.134	ACCGTTCATCAGATCCGAAC	59.934	419
>chr_01.066	chr_1	593054	593074	(TC)6 (TTC)4	GCAGCGTCAAGCGTATGTAA	60.044	TTATAGGACAATGAGGCGGC	60.06	309
>chr_01.067	chr_1	599600	599628	(AGC)5 (AAG)5	CGGTATTTACGCCTCCAGAA	60.089	GAGGACAGCAAGGAGGACAG	59.986	270
>chr_01.068	chr_1	600524	600550	(GTT)4 (GTT)4	CGGATTTACATTGTTCGGCT	59.96	CTACCACGTCAGTGGTGCTG	60.371	485
>chr_01.069	chr_1	611688	611702	(CTT)5	TGTGAGTCCTTCATAGGGGC	60.073	AGATGATGAAAACCATCGCC	59.9	451
>chr_01.070	chr_1	612051	612074	(TGG)4 (AAG)4	GTTCTTGAAATGACCGGGAA	59.91	GAGTTCATTCAGAGAGCGGC	60.104	482
>chr_01.071	chr_1	618266	618280	(CTT)5	GATTGAAAGGTGCAGGCTGT	60.263	CAATTCTCTCGACACTGGCA	59.984	287
>chr_01.072	chr_1	629421	629435	(TGG)5	CCCATTTCTCATGACCGAGT	59.927	AAACGACCAACAAAGGCAAC	60.015	377
>chr_01.073	chr_1	642866	642893	(TGCT)7	ATCAGCAAAGGCTCAGAGGA	60.096	ATGATATTTGGCGCAGAAGG	60.06	241
>chr_01.074	chr_1	644326	644348	(TGC)4 (TTG)4	TGCCACTGTGGAGATCTGTC	59.827	AGGTGACCAGCACGGAATAC	59.997	251
>chr_01.075	chr_1	647837	647863	(TGC)9	TTCTTCACGCTCCCTTCTGT	59.989	TCCATCTGGTTTCGGTTTTC	59.91	453
>chr_01.076	chr_1	668501	668527	(ACTT)3 (TGA)5	GTTGACTGGAGGACGGAGAG	59.835	ACGTGCGGTATGAGGGATAG	59.978	437
>chr_01.077	chr_1	672102	672116	(GAG)5	AGACCGATGAGGAGAAGGGT	60.073	TCCTCCCCAGTCTTGTCAAC	60.088	200
>chr_01.078	chr_1	693495	693509	(AGG)5	AGATTCGTGAACAAGGGCAG	60.255	CCTCTCTCAGCGCGTCTACT	59.914	188
>chr_01.079	chr_1	751880	751895	(GATG)4	AGGAGAGAAGGCAGACCACA	59.986	GGTTCGGTGGATGTGAGAGT	59.969	366
>chr_01.080	chr_1	766928	766942	(GCA)5	GAGCCAGAAAGTCTTGGACG	59.989	TCGAAAAAGTCCGGAACATC	60.051	390
>chr_01.081	chr_1	766957	766971	(CTG)5	GAGCCAGAAAGTCTTGGACG	59.989	ATTCTCCCTGGGGATATTCG	60.11	407
>chr_01.082	chr_1	768893	768907	(TCG)5	CGTCAGCTTGGATCTTGACA	59.984	ATGATGGGAGCTATTCGTCG	60.059	324
>chr_01.083	chr_1	778691	778719	(CATC)3 (CCTC)4	CGAGAATCTGCATTCGACAA	59.948	TCATGAGGAGGAATGGGAAG	60.003	158
>chr_01.084	chr_1	784064	784079	(GT)8	GTGGTGGTGATGTAGTTGCG	60.032	TACACCATCGGAGTCGATCA	60.072	152
>chr_01.085	chr_1	802199	802225	(CAC)9	CAATCGGATGATGCTTGATG	60.033	CTTGAGGCTTGGAGTTGGAG	59.982	352
>chr_01.086	chr_1	802921	802935	(TAT)5	GATCCCATCTAAAGCGACGA	60.177	GATCCGACTACTCTCCAGCG	59.973	355
>chr_01.087	chr_1	825100	825119	(CAA)4 (ACA)4	CATGGACGACACTACAACGG	60.025	TAACTCTTCGAGCGTCGGTT	60.015	292
>chr_01.088	chr_1	825381	825395	(AAG)5	GAGTTAAGCCACGGTTTCCA	60.11	TTGTTTACGTTGCCCCTTTC	59.975	386
>chr_01.089	chr_1	836181	836208	(CCGC)3 (CATT)3	GACTTCGATAAGGCGTCTGC	59.985	AGACCGAGGCCAGGTTCTAT	60.096	460
>chr_01.090	chr_1	846993	847007	(CAT)5	TTGACTTTTCTCGACCACCC	60.088	GATCCGAACAAAGCCACATT	59.939	258
>chr_01.091	chr_1	854557	854581	(GAT)5 (ATG)5	TCCATCTTTCCAACGTGTCA	60.088	TCGTCTGTGAAGGAGTGGTG	59.864	377
>chr_01.092	chr_1	865517	865532	(AGAA)4	GTCTACAGCACCCATCAGCA	59.862	GATGGCTGCAGAACAGACAA	59.992	487
>chr_01.093	chr_1	873241	873256	(GATG)4	TCCACCTTTCACTGCACAAG	59.873	CGTCGCTGACTGGTAGAACA	60.049	412
>chr_01.094	chr_1	874499	874514	(ACCC)4	GACCCTGAAGATGAAGACGC	59.81	CGTAATCGTCTGTCCTCCGT	60.134	347
>chr_01.095	chr_1	878246	878260	(GAC)5	CCCACTTGGAGGGTGTATTG	60.224	CTGTTGACCTGCTGGACTCA	60.022	404
>chr_01.096	chr_1	939060	939075	(TGAT)4	TGCATCGTAGATTGGAGCAG	59.972	ATCCGTGAGGAACTGTTTCG	60.111	245
>chr_01.097	chr_1	946365	946379	(AGC)5	CTGGAATTTGAGGACGGTGT	59.966	GTGGTCTTGTGCCGGAGTAT	59.997	409
>chr_01.098	chr_1	953280	953294	(CGT)5	TAGTGCCACGCTTGTAGTCG	60.073	GTCTCAGATCGTCTCCCCAA	60.199	380
>chr_01.099	chr_1	953997	954012	(GAGT)4	GTAGTTGTCCCAGGAACCGA	59.966	GCAGTATCTCCGTCCTCTGC	59.981	474
>chr_01.100	chr_1	954115	954132	(AGA)6	GGGCCCTGATTAACAGACAA	59.933	AGTATCTCCGTCCTCTGCGA	59.973	157
>chr_01.101	chr_1	961142	961156	(TCG)5	CTACATTCGTGCAGGCTTGA	60.011	GTGAAAACGCCTCTCGCTAC	60.022	243
>chr_01.102	chr_1	961807	961821	(TGG)5	TTTCACTTCGCCTTCGATCT	59.955	TGGTAGTGCCTTCTGAGGCT	60.012	158
>chr_01.103	chr_1	964769	964783	(CGG)5	GCGAAGTCTACGGAACCTTG	59.875	TGGATGTTGTCGAAGAGCTG	59.984	272
>chr_01.104	chr_1	964797	964811	(CTC)5	TGACTGCAATCTCAACCTCG	59.984	TGGATGTTGTCGAAGAGCTG	59.984	240
>chr_01.105	chr_1	966253	966286	(AGC)4 (AGC)6	GCACCAGACCACAATGACAC	60.013	CACGAGCGAAAAGAAAGGAC	59.993	323
>chr_01.106	chr_1	966667	966681	(GGA)5	GTCCTTTCTTTTCGCTCGTG	59.993	GAAATGGCCATCAACCAGAT	59.756	472
>chr_01.107	chr_1	968152	968169	(GGT)6	ACCAAATTGGACTCGGACTG	59.966	TAGCACTTCTGTCACACGGC	60.056	346
>chr_01.108	chr_1	969955	969969	(CGG)5	CCAAACCTCTACGGACCAAA	59.964	GTGCCGTCGAACACTCACTA	59.905	267
>chr_01.109	chr_1	971017	971031	(ACG)5	GACGGAGTCTTCGTAACCCA	60.111	GAAGTCGAGATTGGAGCGAC	59.957	431
>chr_01.110	chr_1	988518	988532	(GCG)5	CCTTCATCCGAATTTGCACT	60.074	AAGTCTTCGCCACTCCTGAA	59.989	334
>chr_01.111	chr_1	997420	997441	(ACA)4 (CAA)5	TTATCACATGCGGTGCGTAT	59.983	TCTGTCGCATGTCCATTTGT	60.12	391
>chr_01.112	chr_1	1012630	1012647	(A)18	GGTCAAGACAGCGTGGATTT	60.119	GGGACTGGGGGTGATTAGTT	60.052	319
>chr_01.113	chr_1	1016811	1016837	(CCTC)3 (CTC)4	CAGGAACAAAAACGTTCCGT	60.008	ATTGAGGCGGTGTGTATTCC	59.82	456
>chr_01.114	chr_1	1020842	1020856	(CAC)5	CCGTTTATTTGCATGTGACG	59.992	CATCTGGTTGCTGGGGTATT	59.813	437
>chr_01.115	chr_1	1023278	1023301	(TGT)8	TGTGAGAACCAGGTGACTCG	59.864	TTCACCCTCCAACTCCTCAC	60.088	216
>chr_01.116	chr_1	1023391	1023405	(GAG)5	AGACGGTGAGGATGAGCAGT	59.866	CCTCACGATACCACACAACG	60.025	484
>chr_01.117	chr_1	1023440	1023457	(GGT)6	GTGAGGAGTTGGAGGGTGAA	60.088	ACTCGAATCCGATCAACCAG	60.073	221
>chr_01.118	chr_1	1038522	1038536	(CAC)5	CCATCGTGAACCATGTATCG	59.799	TGAAGTCGAAGGGCAGTCTT	59.989	320
>chr_01.119	chr_1	1056685	1056699	(AGA)5	CAGGATATGGGAGCAAAGGA	60.029	GGAGGACTGAACGTTGTGGT	60.009	230
>chr_01.120	chr_1	1056980	1056994	(GCC)5	CACCACAGCTTTGCTTGAAA	60.027	CGGAGAAAAGCTACGTGGAG	60.008	203
>chr_01.121	chr_1	1059891	1059911	(TGG)7	TGAGGATTAACCGGATCGAG	60.029	GTGCCCCTATGCTTTTTCAA	60.074	411
>chr_01.122	chr_1	1072041	1072056	(TCGC)4	AGTAGGATGGTATCGTGGCG	59.978	GTTCGGTTAGGAGGAGGAGG	60.067	423
>chr_01.123	chr_1	1072196	1072210	(CCT)5	GGTCGTCCTCCAAGTCTGAA	60.238	CAATACGGCGATGCTGACTA	59.856	149
>chr_01.124	chr_1	1072837	1072851	(TCC)5	CGGAACCTCTCTGTACCTGC	59.867	CATCGCTTTGTGAAGAACGA	59.988	152
>chr_01.125	chr_1	1077642	1077656	(TGT)5	AGGTTTCTGCAGGAGTTGGA	59.844	TGCGAGAGACAGTATGGACG	60.008	489
>chr_01.126	chr_1	1080207	1080240	(GCT)11 (TTG)4	CGTGCATCATACGATCTGCT	59.854	AGTGCCTCTCTCAATGCGAT	59.981	394
>chr_01.127	chr_1	1080346	1080360	(CTG)5	GATCTGCTTCTTGGGTTTGC	59.82	TCAGCAGCAGTACGGAAATG	60.011	407
>chr_01.128	chr_1	1110625	1110649	(GTC)4 (TCT)5	AAGGTCTGCGGATTTGAGAA	59.813	ACAGGGTTACCTGCATCGAC	59.997	399
>chr_01.129	chr_1	1175919	1175945	(GGC)9	GCGCCGTATAATATGCTCGT	60.109	GGCGGTCGTGGCTATAATAA	59.95	381
>chr_01.130	chr_1	1210132	1210159	(TCG)4 (CT)7	ATAGAGTGCGAGCAGGGAGA	60.119	GCAATATACACCGGCGAAGT	59.988	444
>chr_01.131	chr_1	1215810	1215824	(CAT)5	CTCTTCAAAAGCGGAGATGG	59.948	GGTATGCCAATGCACAACAG	59.995	450
>chr_01.132	chr_1	1225780	1225795	(TCGA)4	AACAGCAGGTCATGGAAACC	59.973	GAGAGGTGTTGGTGGTCGAT	59.969	381
>chr_01.133	chr_1	1251309	1251323	(AGA)5	TCAAGACACTCGATGCAACC	59.837	TTGAGCTTCTCGCTGCTGTA	60.035	425
>chr_01.134	chr_1	1252837	1252851	(GCA)5	AGGAGTATCTGGCGGTGATG	60.096	CCTTCGTGCTCAATCTCTCC	59.95	318
>chr_01.135	chr_1	1265945	1265959	(ACC)5	AACCCTTCACCAACGATCAG	59.966	GGTGAAGACCCAGCATCATT	59.934	317
>chr_01.136	chr_1	1272790	1272807	(AGG)6	CCTCATCAAGCGACTCAACA	59.984	AAGTGTTGCAAAGGGTGGAG	60.149	457
>chr_01.137	chr_1	1288734	1288748	(TCT)5	CACTTCTCCGGCTAAAGTGC	60.015	GGCTAGCCAGAAGTTCATCG	59.978	101
>chr_01.138	chr_1	1293223	1293237	(CGT)5	GAATCTCTTGCGAGTTTGCC	59.962	ATTCAACTACCACCCGAACG	59.853	318
>chr_01.139	chr_1	1293723	1293737	(TCT)5	CAGATCAGATGATGCATGGG	60.031	CGACATTATTCGTGTCACCG	59.988	185
>chr_01.140	chr_1	1304444	1304461	(AGA)6	ATCAGACCGCTGGATTGAAC	60.081	TCCTCGAACTCGCAGAAGAT	60.096	186
>chr_01.141	chr_1	1336475	1336489	(ACA)5	CTCGATAGGTGACGGCTCTC	59.973	GCAGCAGTTGTTTGTGGATG	60.31	366
>chr_01.142	chr_1	1339525	1339539	(GCA)5	AGGACGTCATCAGAACACCC	59.969	CTCACTTCCTGAATCGGCTC	59.95	420
>chr_01.143	chr_1	1362175	1362189	(CCA)5	GACCTTGTTCAGGAGCTTGC	59.997	ATCGATCCAGCGTATCAAGG	60.059	468
>chr_01.144	chr_1	1367572	1367586	(AAG)5	CAATGCTGGTGGTATGGTTG	59.84	GGCAAAGGTGAATGATGCTT	60.081	316
>chr_01.145	chr_1	1369995	1370010	(AGGA)4	CTTCGACGCTGTCTCCTTTC	60.134	AAGAGCACGGGAAGAGCATA	59.978	317
>chr_01.146	chr_1	1376496	1376515	(AGC)4 (CTG)4	CCGAATAGTGGTTGATGGCT	59.955	AGATGGGCAAAAAGCAGATG	60.214	425
>chr_01.147	chr_1	1392643	1392657	(AAG)5	GCGGCGATGTTTCACTTTAT	60.103	TCTGATGGATAGTCGGGAGG	60.027	203
>chr_01.148	chr_1	1394310	1394327	(GCG)6	ACTGCAAAATTGGGCAAGAC	60.118	CTCTACGATTGTGGTCCCGT	59.989	379
>chr_01.149	chr_1	1427347	1427364	(TG)9	TACGAAAATCCTGGGTGAGG	59.926	TTGAGAGTGATCGCTGATGG	59.942	448
>chr_01.150	chr_1	1430876	1430897	(CCG)4 (CGCT)3	CTGCCCTCTTGTTTTCCTTG	59.846	ATCTGTTCCGCCACTTCATC	60.081	202
>chr_01.151	chr_1	1439602	1439623	(AAGC)3 (GCC)4	GGGTTTCTTTGGAAACGTCA	59.948	GGTGGTATGAGCTTGGCAAT	59.962	317
>chr_01.152	chr_1	1442837	1442852	(GTCG)4	TGCCAGTTGCATATCATCGT	60.104	ACGCCATTGACGCTTTCTAC	60.278	442
>chr_01.153	chr_1	1449934	1449951	(ACC)6	CCAGCTCGTGCTCTCTCTCT	60.033	TCTTGACCTTGATCTTGGGG	60.042	357
>chr_01.154	chr_1	1456122	1456136	(AGA)5	GAACAGGAGGAACGCTTCAG	59.989	AGGGCTTCGTAAGACTGCAA	60.015	383
>chr_01.155	chr_1	1468966	1468983	(CGA)6	TCAGTATCACCCCCAAGCTC	60.073	AGTGCTGGTGTAGTGGGGAC	60.033	307
>chr_01.156	chr_1	1477102	1477116	(TGG)5	TCATCCCAGGTAGCTGAACC	60.073	CTTCCACCGAAAACTTTCCA	60.081	151
>chr_01.157	chr_1	1485534	1485548	(CTT)5	CGACTCCGTCTCTTCACCTC	59.986	GGTCCTCTAAATCACGGCAA	60.074	296
>chr_01.158	chr_1	1486951	1486965	(GTC)5	GCTACCCTGAAAACTGCTGG	59.875	GATGATGATCCACATGCAGC	60.047	213
>chr_01.159	chr_1	1492383	1492397	(GAT)5	GAAGTCGTCAAACGGACCAT	59.973	CGGAGAGTCCTATGAGGCTG	59.966	496
>chr_01.160	chr_1	1494949	1494963	(GTT)5	CTCGCTGGTGATTGCTTGTA	60.011	ACGCGCGTAATACCAAGAAC	60.159	445
>chr_01.161	chr_1	1499816	1499843	(ATC)4 (CCTC)3	GTGTCGAATGCAGAAGCAGA	60.144	GAGATCCCAAGGACTGGACA	60.048	392
>chr_01.162	chr_1	1501151	1501168	(ACG)6	AAAGGGACTGGACGGAAACT	59.972	GAACAGCTGCGTTGAACAAA	60.035	436
>chr_01.163	chr_1	1507305	1507319	(TCG)5	GCGAGGATTTGATGGAATGT	59.9	GTTTCAAGGAACGCGAAGAG	59.993	383
>chr_01.164	chr_1	1508987	1509001	(GTC)5	GGAAGGCCACTTCGATCATA	60.036	AAGAAGTCGTCCAGGCAGAA	59.989	445
>chr_01.165	chr_1	1509612	1509641	(TGC)7 (GGT)4	TGGTAGATGTGTCCCGATCA	59.918	CGAGTTTCGCGAACTACTCC	60.015	195
>chr_01.166	chr_1	1509917	1509944	(CTG)4 (TGC)4	GTTGAATTGCGGTGGACTTT	59.978	AACAACCTTGACGGATACGC	60	300
>chr_01.167	chr_1	1516671	1516706	(ACC)5 (TC)9	CTAGCGCACTTTTACCCCAG	59.898	AGGCGGTATGGAGTATGACG	59.978	298
>chr_01.168	chr_1	1521393	1521407	(GCA)5	TCCGTCCGAGAGGATCATAC	60.034	CGAGATGACGAAGGAGAAGG	59.943	473
>chr_01.169	chr_1	1521418	1521447	(GCA)4 (AAG)5	TATGGAGCATGAAGCAGCAG	60.119	GAGGTTTCCTTGTCAGCGAG	59.989	153
>chr_01.170	chr_1	1528758	1528781	(TGA)6 (GGA)4	AGACAGTGGTGTTGACTGCG	59.94	GTCTCAAATGCATCCTCGGT	60.081	187
>chr_01.171	chr_1	1530476	1530490	(CGT)5	TGAGTCTTGACCGAGTCGTG	60.022	CAGACGGGAATCACTGGAAT	59.927	482
>chr_01.172	chr_1	1530943	1530971	(GTC)5 (TCGT)3	AAATCAATCCTGCGTCTTGG	60.074	GTAGACGGCGAAGGAGAGTG	60.012	322
>chr_01.173	chr_1	1536028	1536051	(TCC)4 (TCG)6	GCGTATGGATTCGGTTTGTT	59.829	GGTCAAGTCATCTGCCACCT	60.12	441
>chr_01.174	chr_1	1579492	1579516	(CAA)5 (AAGC)3	CCGCTTCAGTCTTGAAATCC	59.813	AGTTGTGTCTTCCCCACCTG	60.002	481
>chr_01.175	chr_1	1585228	1585245	(CGA)6	TGTCGACATGGACTCTGAGC	59.988	AATGTCCATGGTGTCCTCGT	60.246	487
>chr_01.176	chr_1	1592738	1592753	(GAGC)4	ACCATGATGACAGTCGGACA	59.962	AGGAATCGTGATCGGAACAG	60.073	242
>chr_01.177	chr_1	1600251	1600265	(CAG)5	GAGACTATCGGGAGGGGAAG	60.03	TCATCAACGTCCTCAGCAAC	59.837	282
>chr_01.178	chr_1	1610039	1610065	(GGCT)3 (GCTC)3	ACATCTCCGCTCCATCATTC	60.042	TATTTCGGTCCACTCCCAAG	59.926	199
>chr_01.179	chr_1	1615379	1615393	(TTG)5	CAGCGATTTCCTCTTTGCTC	60.096	GCAAGAACAAGGCTCCTGTC	59.997	408
>chr_01.180	chr_1	1627632	1627646	(TGA)5	TTCATCTCGCACATCTCGTC	59.95	ATCATCCAAGGCCTCTTCCT	60.037	392
>chr_01.181	chr_1	1644655	1644669	(GAT)5	AACGACCTATTGGACATCGC	59.962	GTCGTCGTACCTGTGCAGAA	59.905	426
>chr_01.182	chr_1	1645120	1645139	(CATC)5	TCATTTAATCCACCCACCGT	60.051	TACTATCGGCCCAATTCCAG	59.916	392
>chr_01.183	chr_1	1645307	1645355	(CT)7 (CA)12 (TGAA)4	TCATTTAATCCACCCACCGT	60.051	TACTATCGGCCCAATTCCAG	59.916	392
>chr_01.184	chr_1	1648327	1648342	(ATCA)4	TTGAATCCGTAAAAGGTCGG	59.931	CCTTCTCTTGCATCTACGGC	59.978	195
>chr_01.185	chr_1	1667926	1667943	(TTC)6	CTGCCAGGGAGAAGTTGAAG	59.982	TGATAGCCGACTCTTTGCCT	59.978	291
>chr_01.186	chr_1	1670334	1670348	(ACG)5	CAACTGCAGGTCGCGTAGTA	60.073	CGACAGGCGTCTATGTCTGA	60.008	280
>chr_01.187	chr_1	1670880	1670894	(CAT)5	AGAGAATATTGTGCACCGGG	59.955	TCAAGACGGCATAGCAACAG	60.011	300
>chr_01.188	chr_1	1672036	1672053	(ACA)6	CACCACTTTGCCGGTAGTTT	60.03	GTCGTGTGCTTGTTGCTGTT	59.953	480
>chr_01.189	chr_1	1672182	1672196	(CAG)5	CACGACAACCAAGATCCCTT	59.966	CTTCATCCTCTGGCTCTTCG	60.088	397
>chr_01.190	chr_1	1674219	1674233	(AGG)5	GGAGACTACGAACGGATGGA	60.073	GCCTTCTTCTCCTGCCTCTT	60.096	268
>chr_01.191	chr_1	1681665	1681679	(GAT)5	GCTTCTCGCCAGTACGGTAG	60.037	CTCTCGCTTCCAAGTTCACC	59.989	225
>chr_01.192	chr_1	1689442	1689457	(GAAG)4	AGGTGGTAATTCAAGCGGTG	59.993	TTTACTTGGCCAAAAATGCC	59.943	213
>chr_01.193	chr_1	1689891	1689906	(TCAA)4	AAGGCCTTTCAGGCATTTTT	60.075	GACGGAATAGGGAAACAGCA	60.074	485
>chr_01.194	chr_1	1695485	1695499	(GCT)5	CTCTTTGTTGCTGAGGGAGC	60.134	CGCTACCACCACATATGCAC	60.019	429
>chr_01.195	chr_1	1699463	1699477	(TCC)5	ACATCGACCACCTCCAAAAG	59.966	AAAGGGAGCTAGAGGCTTGC	60.117	229
>chr_01.196	chr_1	1702085	1702099	(GCC)5	TCTCCAGATCAATCCCCAAG	60.003	GTCCGGCTGTGGTTAGTGTT	60.035	138
>chr_01.197	chr_1	1702370	1702384	(GGC)5	GGCGAAGCAGGAACACTAAC	59.882	ACAATTCACTGAAGCCACCC	59.973	492
>chr_01.198	chr_1	1708548	1708573	(GA)13	GACGTAAGGGTGAGGGTGAA	59.966	ATCCCAATAGGCTGCACATC	59.923	499
>chr_01.199	chr_1	1789136	1789151	(GCTA)4	ACCTGCCAAATACAGGCAAG	60.132	TGCAACCACAAATCCACACT	60.008	102
>chr_01.200	chr_1	1802526	1802540	(ACA)5	TTGGAAGTGAGCGTTGATTG	59.84	TACTGTGGTCGTCAGAAGCG	60.049	377
>chr_01.201	chr_1	1823091	1823105	(CTT)5	GCGATCTCTTGCTCGGATAC	59.946	GCTCGCGAAAGAGAGAAGAA	59.978	111
>chr_01.202	chr_1	1842044	1842071	(GTA)4 (AGA)5	TTGCTACCCTCGAAGCCTTA	59.975	CCGTTCGCACCTATCTCCTA	60.227	475
>chr_01.203	chr_1	1853056	1853077	(AAGG)3 (ACG)4	GTGGTGCTGGAGGAAGACAT	60.12	TAGACATTTCCCGGAACAGC	60.074	405
>chr_01.204	chr_1	1857104	1857119	(GAGC)4	CGATGACTGAGGTGGGAGAT	60.072	GAATCGTCCCTGCAGTTGAT	60.081	162
>chr_01.205	chr_1	1858022	1858041	(TGAG)5	ATGTCTCACCACATCGTCCA	59.962	ATTCAGAACGACCCACGAAC	59.973	402
>chr_01.206	chr_1	1908929	1908946	(TTC)6	GGAGACATTGAGGAGGTGGA	60.048	AACAGGTGGACGAGATGACC	59.969	438
>chr_01.207	chr_1	1909005	1909038	(CCT)4 (CTT)6	ACCCTTCTTGGAAGGCTCAT	60.074	CCACATACATGCGACCAGAC	59.992	499
>chr_01.208	chr_1	1927601	1927615	(CAA)5	TTAATATGCGTCCATGCGAA	60.059	GGGCTCTCAAGACGAGACAG	60.135	369
>chr_01.209	chr_1	1953136	1953150	(CAC)5	AGATGGGAATTGTGGAGCTG	60.073	ATTTGTTGATATCGGCGAGC	60.067	482
>chr_01.210	chr_1	1956308	1956322	(GAC)5	TGCAGCAATACATCAGGGAG	59.823	CTCCTGACTTGCTTCCGTTC	59.989	499
>chr_01.211	chr_1	1956333	1956350	(ACG)6	TGCAGCAATACATCAGGGAG	59.823	CTCCTGACTTGCTTCCGTTC	59.989	499
>chr_01.212	chr_1	1959710	1959725	(ATGA)4	GAATTCGGAGAAGTTGCTGC	59.962	GGTGATGTGATGTTGCAAGG	59.967	325
>chr_01.213	chr_1	1969130	1969192	(CTC)21	CTTGGGGCTCATCAATAGGA	60.029	GAAGAAAGTCGAATGCTCGG	59.955	447
>chr_01.214	chr_1	1975827	1975841	(CGT)5	GAGGAGACAAAAGTGGCGAG	59.989	TCCCGGACAATTTCTGTAGC	60.074	102
>chr_01.215	chr_1	1978181	1978195	(CGA)5	TACCCCTCGTTTGGTCTCAC	59.966	CCTGCAAAAGTGGATTCGAT	60.074	431
>chr_01.216	chr_1	1995836	1995851	(CTCG)4	ATCAGTGGACTTTGTTGCCC	59.973	ATCGGTGGCAAGATCAAGAC	60.081	201
>chr_01.217	chr_1	2002063	2002085	(ACG)5 (GAC)4	ACGACTTGACTCCTGGGATG	60.112	GATGCGCTATATGCCTGTGA	59.822	255
>chr_01.218	chr_1	2026287	2026301	(TGC)5	GTTGGCTCTTCGCTGACTCT	59.751	CTACAGCTGTGGTGCAGGAA	60.049	361
>chr_01.219	chr_1	2028573	2028587	(CGG)5	GCTGTGAGGTGGTGCTGTTA	59.905	CACATCGTCCCTCGTATCCT	59.95	156
>chr_01.220	chr_1	2028648	2028671	(CTG)8	GTTGAGGATACGAGGGACGA	60.073	TATGGACATCAACGCTCTGC	59.83	287
>chr_01.221	chr_1	2031706	2031723	(CGT)6	GGTTGCGTAGTGGTGGAGAT	59.997	TCCGAGCAGATGAATGACTG	59.942	436
>chr_01.222	chr_1	2035208	2035222	(GCG)5	ATCTTCAGTTTGAGCGTCCG	60.397	GACATGGAAAAGGTCGCACT	60.119	408
>chr_01.223	chr_1	2050400	2050414	(TCC)5	CCGTACTTGTCCACTCCGTT	60.028	GTGGGAGAATGCCGTAGAGA	60.218	321
>chr_01.224	chr_1	2052525	2052551	(AGG)4 (GGT)4	AATGTAGGCCGTAGGTGACG	60.015	AAATGTGGAGAGCGAGGAGA	59.95	478
>chr_01.225	chr_1	2064533	2064558	(GGT)4 (TGG)4	TGTAGGACCCACAGCATTCA	60.112	TTCTTCGAGGATGAAATGGC	60.155	453
>chr_01.226	chr_1	2072974	2072988	(ACG)5	TCTGATGAACAAGACCACGC	59.837	TCAGTCTTGCACGAAAATGC	59.995	234
>chr_01.227	chr_1	2090862	2090877	(CTTG)4	GGACTCGAAAATGCCAACAT	59.939	TTGAACTCTGCATCGAAACG	59.988	464
>chr_01.228	chr_1	2118929	2118955	(CGC)4 (GCAG)3	GCAGCTCCTGGGTATCATTC	59.658	CTTCGTCGGTCGTCTTCTTC	59.989	201
>chr_01.229	chr_1	2119967	2119982	(GGAG)4	CCTTGAAATAGCCATGCGTT	60.096	TTCCCTGCCTCTTCTTCAAA	59.926	315
>chr_01.230	chr_1	2132717	2132740	(CAG)8	TGCAACAGTTGACACAGCAA	60.071	TCATCGATTCATCGCTCTTG	59.907	411
>chr_01.231	chr_1	2137493	2137514	(G)22	ATTCCGGACAACAAACTTGC	59.978	CGCTGTTTACGGAGAAGAGG	60.008	434
>chr_01.232	chr_1	2138157	2138171	(GAT)5	GACAGAGGGTGAAAGCGAAG	59.989	TCAACTCCAACATCGACGAG	59.831	204
>chr_01.233	chr_1	2145815	2145829	(TCC)5	CCTTCTCGTCGTCCTCTTTG	59.982	CGTCCAGGATGTAACTCCGT	59.989	413
>chr_01.234	chr_1	2145980	2145994	(TCC)5	AGAGTGTTGCCATCTCCACC	60.12	CGTCCAGGATGTAACTCCGT	59.989	222
>chr_01.235	chr_1	2157327	2157341	(TCG)5	TTTCTGTGGGGTCCAGAAAG	60.081	TAGTCGCATGGATGAGCAAG	59.972	396
>chr_01.236	chr_1	2182266	2182288	(GCC)4 (GAGG)3	TGACGTTTCCTCTCCAAACC	60.088	CTCAAGAGAACCTCAACCGC	59.989	422
>chr_01.237	chr_1	2185154	2185171	(GA)9	CAAACGACTCACGAAGAGCA	60.175	TCATCATCCACCCGACAGTA	59.918	372
>chr_01.238	chr_1	2201883	2201897	(AGA)5	AAAGATGAGCGTGGAATTGG	60.074	ACGCGGTAGATGACATAGCC	60.125	412
>chr_01.239	chr_1	2239457	2239471	(TGT)5	AAGCTACCTCCGTTGCTTGA	60.015	AAAATCGGGACATCTTCGTG	59.933	118
>chr_01.240	chr_1	2240259	2240273	(ATC)5	CATCCTTTCCTTCCGTTGAA	60.044	CTTCGTAAGAAGCTCCAGCG	60.284	232
>chr_01.241	chr_1	2247757	2247771	(GGT)5	AGCCTTCTGGGTGAAGGAAT	60.074	CAGAGGGAAACCCAATGAAA	59.903	212
>chr_01.242	chr_1	2257019	2257044	(GAA)4 (AC)6	TCAGATCATTCCTTACCCGC	60.036	GTGCGTACACTCTCGGTTCA	59.905	105
>chr_01.243	chr_1	2262211	2262226	(GCAT)4	AGAATCCATGCGAGGTATCG	60.059	AGTTGAGTACACCAAGGCGG	60.171	333
>chr_01.244	chr_1	2269606	2269623	(TGC)6	GGTCTGCATATGCTGCTTGA	59.979	AGCAAGTCCTGCTATCCCAA	59.836	199
>chr_01.245	chr_1	2271118	2271146	(TGC)5 (TTG)4	CATCACCTCCTGTGCTGAGA	59.98	GCAGGCTTGGTTTCAGAGTC	59.997	325
>chr_01.246	chr_1	2272833	2272850	(CTG)6	TTCGGGCATGTTGTTGAATA	59.93	AACAACAACGGCATGAACAA	60.011	429
>chr_01.247	chr_1	2272896	2272910	(CTG)5	GCAGGATCTGTTGCTGTTGA	59.992	AACAACAACGGCATGAACAA	60.011	241
>chr_01.248	chr_1	2283380	2283394	(CTT)5	CCGGGATAGTCTTCCTCCTC	60.03	TGAGAATGCTGTTCACTGCC	59.992	448
>chr_01.249	chr_1	2283403	2283420	(TCC)6	GAGCCGGGATAGTCTTCCTC	60.176	TGAGAATGCTGTTCACTGCC	59.992	451
>chr_01.250	chr_1	2291548	2291562	(CAG)5	CTGCCAATCTCCTATCGCAT	60.199	GTGCAACGCTGAACATTGAT	59.728	490
>chr_01.251	chr_1	2294056	2294070	(GAC)5	GAAGTTGAAGAGGAGCACGG	59.989	GAAACAACAAGTCCCCGAAA	59.948	444
>chr_01.252	chr_1	2312098	2312112	(TGT)5	ACGACTCGAGTGAAGGTGCT	60.057	TTCTGTGAGGGATGAAAGGG	60.042	384
>chr_01.253	chr_1	2321217	2321231	(AGA)5	CACCAAAGGTACGGAAGCAT	59.993	ACGTATGTGAGGCGCTTCTT	59.904	144
>chr_01.254	chr_1	2322384	2322401	(CTT)6	AATTACCACCTTGCTGACGG	59.993	GGGCATCTCAGACTTGGGTA	60.073	257
>chr_01.255	chr_1	2331642	2331659	(GTC)6	CTGAAGCTTCGGTCTCTGCT	59.891	AACTCTCGCAGGCTGAACAT	60.02	427
>chr_01.256	chr_1	2331741	2331756	(GGGT)4	CTGAAGCTTCGGTCTCTGCT	59.891	AACTCTCGCAGGCTGAACAT	60.02	427
>chr_01.257	chr_1	2337668	2337682	(GGC)5	GTCGCTAACCGTCTTCAAGC	60.022	ATCCTTTCCCTGCAACTCCT	60.074	365
>chr_01.258	chr_1	2366544	2366558	(ACA)5	ACTCCAATGCAACCTGGAAC	59.973	CGGATCTCTCCACCTAGCAG	59.966	409
>chr_01.259	chr_1	2384404	2384421	(GAG)6	GATCAACACGCCACTGATTG	60.12	TCCACCTTGTCACCATTCAA	59.935	381
>chr_01.260	chr_1	2404569	2404583	(CAC)5	CCTTCCGACAAGGATCACTC	59.655	ATAGGGTTGCCATTGCTGTC	59.962	464
>chr_01.261	chr_1	2422773	2422800	(ACAT)3 (TCGC)3	CGTGGGAATGTGATGAGTTG	59.96	GGAAGTTTGCATGACGGAAT	59.939	499
>chr_01.262	chr_1	2429031	2429050	(CAAT)5	ACTGAGGAGCAGTCCGACAT	59.866	CGCGTCACTACTTTCGATGA	60.011	245
>chr_01.263	chr_1	2429416	2429444	(AAC)4 (CAT)5	TTGACGCCATCCTACCTTTC	60.074	GCATTTTGGTCGTCCATCTT	59.939	149
>chr_01.264	chr_1	2436190	2436213	(CCG)8	TTATTACGCCTCCATCCTCG	60.053	GTGCACGCAACTCACTTGAT	59.912	299
>chr_01.265	chr_1	2468990	2469015	(G)26	TGAGAGTGCGAAGCTTGAGA	60.008	GTGGACCAGGAAGGCAGATA	60.073	361
>chr_01.266	chr_1	2469492	2469515	(CTG)8	AATGTTTCCATGGCTTCTCG	60.074	GCATCCATCACAACAGCAAC	60.128	249
>chr_01.267	chr_1	2472783	2472797	(TTC)5	AAGAGCTAGGCGTAGGCACA	60.176	GAAAAAGGACCCAGAGGAGG	60.045	335
>chr_01.268	chr_1	2476816	2476867	(TTG)6 (TGC)10	GTCCGTTCATTAGAGCCGAA	60.214	AGCCAATTCTCCTCCCTCAT	60.037	352
>chr_01.269	chr_1	2477083	2477103	(CGC)7	ATGAGGGAGGAGAATTGGCT	60.037	CTGCACCTACCACTTCGACA	59.897	225
>chr_01.270	chr_1	2484605	2484632	(GAG)4 (GTG)5	TCTTCGGTAGAGGGAGAGCA	60.088	AACGGTCTGGATTGATGGAG	59.927	202
>chr_01.271	chr_1	2485861	2485875	(ATG)5	GAGCTTTGCCGAGGAGTATG	59.978	GTGGTGGGCAGCATTTACTT	60	386
>chr_01.272	chr_1	2487676	2487691	(CAAT)4	CTGCTTGTAGCCGTGTTTCA	60.05	TACCACCAACGTCTCCAACA	60.001	148
>chr_01.273	chr_1	2491001	2491016	(TGAG)4	TTGTGGTGGAGGAGTGTGAA	60.129	ATGCGTAGCTTCAGGGCTTA	60.003	396
>chr_01.274	chr_1	2491565	2491631	(AG)28 (AG)7 (GA)23	CGTCCATCCCAGTATCTCGT	59.95	CGAGCATCGATCTTTCCTTC	59.917	325
>chr_01.275	chr_1	2510589	2510603	(ACA)5	ATTTTCACGACCGTCCTTTG	59.971	GTTGTCGACCGAGTCCTCAT	60.12	406
>chr_01.276	chr_1	2511245	2511268	(CAG)8	TCTATGGGCTCGCAGAACTT	59.978	GTACCCTTGAATCGCAGCAT	60.103	126
>chr_01.277	chr_1	2511403	2511417	(GCA)5	TCTATGGGCTCGCAGAACTT	59.978	CATTGGAAGAGGTCTTGGGA	60.042	463
>chr_01.278	chr_1	2513470	2513489	(GAAG)3 (GAAG)3	TGTGCATGCCCTCTAGTCAC	59.862	TAACCGGCAGTCTACCCATC	59.955	366
>chr_01.279	chr_1	2513566	2513580	(TGG)5	TTGCACTTTCCCTTTTTGCT	59.861	TACTGGAAGTCGTCATTGCG	59.864	456
>chr_01.280	chr_1	2525619	2525633	(CAT)5	TTGTCGAAGTTACGCTGTCG	60.05	TACCGTCTCGTCCTCGACTT	59.867	276
>chr_01.281	chr_1	2534837	2534851	(TCG)5	GCAATCGCAAGAGGAGAATC	59.923	GAAAGGAGGCTACTACCGGC	60.228	376
>chr_01.282	chr_1	2551127	2551141	(ATC)5	TTCTGGCAACGCTTTTCTCT	60.132	AGTCCTGGATGTCCCAGTTG	59.962	484
>chr_01.283	chr_1	2552000	2552014	(TCG)5	TGAGACGTTTGTACTCCCCC	59.966	GGATCTTGCACTCAAGGAGC	59.957	239
>chr_01.284	chr_1	2562568	2562582	(AAG)5	GATCTCTCGGGATTGGTGAA	60.011	TGCACTACTCTTGGCAATCG	60.011	315
>chr_01.285	chr_1	2567580	2567594	(GGT)5	AAGATCTCGAAGGCGTACCA	59.836	GTCAATCTCCCTCTCCACCA	60.048	224
>chr_01.286	chr_1	2569802	2569827	(ACCC)3 (CTCC)3	AGATTCGGACCAGGTCACAG	60.112	ATGCGAGTGAGAGGAGAGGA	60.096	476
>chr_01.287	chr_1	2570030	2570047	(TC)9	ACCATCATCTGCTGTCCTCC	60.08	CATCATACCTTGTACCGGGG	60.066	477
>chr_01.288	chr_1	2573084	2573107	(A)24	ACATCGTCTTTTCCCACCAC	59.827	TGGTCCTCGACCGAAGATAC	60.073	472
>chr_01.289	chr_1	2574072	2574086	(CTC)5	TCCTTGACCCGAATCTCAAC	60.05	ACCTCACAGCACAGTGCAAC	59.948	439
>chr_01.290	chr_1	2576506	2576523	(GCT)6	GGTGCTTTGTGAAGAGGAGC	59.997	ATCGTTGGTGGAGTCACCTC	59.969	410
>chr_01.291	chr_1	2577734	2577749	(ATTG)4	GTGTTCATCGGATTGTCGTG	59.967	AGTTGGAGAATGCCCTGCTA	59.836	424
>chr_01.292	chr_1	2581189	2581213	(GGT)4 (GAG)4	TGTCGCATCAAGTTGTCCAT	60.12	CACGGGAAACTCCTCAGGTA	60.103	415
>chr_01.293	chr_1	2582278	2582297	(TTC)4 (CTTC)3	AGCTGATTGATGTCTGCGTG	60.016	AAAGGTCACAGGTTGGAACG	60.005	118
>chr_01.294	chr_1	2623766	2623787	(ACG)5 (CGA)4	CACAGCATATCCAAACGACG	60.134	GATAAGCGTTCGCCAGAGTC	59.985	386
>chr_01.295	chr_1	2651029	2651043	(TCC)5	TGGATATGGCTGGAGGAGAG	60.173	GGCGGCAGAGAACAAAGTAG	60.015	359
>chr_01.296	chr_1	2689153	2689168	(TGCC)4	AGAATCCGGTTGATTTCGTG	59.933	GCCTTTTGAAAGACTTTGCG	59.996	339
>chr_01.297	chr_1	2725271	2725285	(AGA)5	TTGACACTTCGCTATCGTCG	60.011	TCATGCTCTGACTCTGCACC	60.146	480
>chr_01.298	chr_1	2738099	2738113	(GAG)5	CCGAGGACTTCACAAAGCTC	59.989	TACTTGAACGTGACCCACCA	60.001	481
>chr_01.299	chr_1	2754998	2755015	(TC)9	ATCCTTGTTCAACACTGCCC	59.973	GTTGTCGGTGGAAGTCGTTT	60.012	117
>chr_01.300	chr_1	2755067	2755090	(CAC)8	AAACGACTTCCACCGACAAC	60.012	TATGCACAGCCTAATGCAGC	60.006	157
>chr_01.301	chr_1	2756391	2756408	(ACG)6	TATACCGGAAACGAGGATGC	59.923	TTGGTGCACGCAGAATAAAG	59.872	347
>chr_01.302	chr_1	2759231	2759256	(TCC)4 (CTG)4	CTCTTGCAGATCACGAACCA	59.984	GAAGAGGATCGAAAGGGAGG	60.147	301
>chr_01.303	chr_1	2773956	2773979	(AAG)8	TATCGTCGCGATTAAGGGAC	60.06	AAGGAGATACTACGGAAGCGG	59.755	220
>chr_01.304	chr_1	2777770	2777794	(GCTA)3 (ACTA)3	AGAACCGCTAGACGCCCTAT	60.249	TAATCGCTTCGGCGATCTAT	59.801	437
>chr_01.305	chr_1	2778012	2778026	(TAC)5	ATCGCCGAAGCGATTATAGA	59.801	GCGGTAGTTACGCGGTAAAA	60.15	487
>chr_01.306	chr_1	2778592	2778616	(TAAT)3 (AGCT)3	ACCGCGCTACGCTACTATTC	59.546	GTTACTCGGGTCTTAGGGGG	59.821	480
>chr_01.307	chr_1	2780256	2780270	(TAA)5	ATAAACTAGGCTCCGCGGTT	60.116	CCTTTAACGAGAGCGACGAT	59.476	469
>chr_01.308	chr_1	2798382	2798406	(TAAT)3 (AGCT)3	CGGTTAAGTTCCGGAAGGAT	60.312	AGGCGTACATCTTAGCACGG	60.292	304
>chr_01.309	chr_1	2827236	2827253	(CCA)6	GTGTGCTTCGCTCAATGAAA	59.995	GATGGGTATCGTCCGAATTG	60.155	207
>chr_01.310	chr_1	2835205	2835219	(AGG)5	CGAGAAGGAGGTGCAGAAAC	59.989	TCGCCTCCAACTTCTCAACT	59.989	203
>chr_01.311	chr_1	2849734	2849748	(AGG)5	GTGTCGAGACGTTCGTCGTA	59.905	ATCATGAAACCAGCCAGTCC	59.934	206
>chr_01.312	chr_1	2851322	2851348	(CTCC)3 (GCA)4	TGAATCATCGCTCCTCCTTT	59.773	TGTATGGAGATGCGAAGCAG	59.972	345
>chr_01.313	chr_1	2860198	2860212	(AGA)5	CACGCTATATGGGAAACGGT	59.845	AAGGTCGTCAAGATCGTGCT	59.874	276
>chr_01.314	chr_1	2861559	2861579	(GAG)7	CCCAATCGTACTCTCCCTCA	60.065	AATCCACATCCACCCTAGCA	60.34	476
>chr_01.315	chr_1	2866222	2866237	(TGCA)4	ATGACCAACAATGGAACCGT	60.096	GCTAGCACGGAGCTTACCAC	60.044	467
>chr_01.316	chr_1	2887807	2887824	(CAG)6	TCCTTTCACTCTTCGGTGCT	59.989	CTTCTGGTGTCGAGGCTAGG	60.005	315
>chr_01.317	chr_1	2899038	2899052	(GAG)5	GGAATATCAACTGGCGGAAA	59.901	ACGCTCCTTGATCTGTGCTT	60.02	415
>chr_01.318	chr_1	2907068	2907090	(AGG)4 (CGAG)3	CGACCCTCAAGGATCAAAAA	60.044	CTCTGGCATCGAGTCAATCA	59.942	477
>chr_01.319	chr_1	2924941	2924955	(GTA)5	ATATCCATGCTCCTCATCGC	60.028	CGCAAAGGCTACCTTCAATC	59.845	351
>chr_01.320	chr_1	2961502	2961516	(TCG)5	GGTTTTGGTGCATCTTTGCT	60.118	TTCGCTGTTCCTTCACACTG	60.025	464
>chr_01.321	chr_1	2966245	2966283	(TAC)13	GAAGAAGCGTACGGAGAAGC	59.222	GTTTGGCAGTGGGAAGACAT	59.973	500
>chr_01.322	chr_1	2978353	2978373	(GCCC)3 (TC)6	TCATGCTTCGACACCTCAAG	59.984	GAACGGGAGAGCAACAGAAG	59.989	209
>chr_01.323	chr_1	2979032	2979049	(TCC)6	AAACCACAGACTCTGCCACC	60.159	AGTTGCTGGTGATCATGCTG	59.862	258
>chr_01.324	chr_1	3000282	3000306	(TCAT)3 (ATC)5	TTCACAACAAAAAGCCATGC	59.712	TGCCTGATCTGCTTCTGATG	60.096	366
>chr_01.325	chr_1	3009811	3009825	(CAT)5	ATGTGTAATCGCCTCTTGCC	60.103	CATCTAAGGGTCGGAAACCA	59.926	445
>chr_01.326	chr_1	3015193	3015208	(ACCA)4	TGCAAATGTGCAGTTTGGAT	60.119	GGATCGACTGTTGGACAGGT	59.969	474
>chr_01.327	chr_1	3022031	3022058	(AG)13 (AG)6	ATAGTCGCGCATGGAAGAGT	59.866	ACCGGCGGTATCTTACACAG	60.015	209
>chr_01.328	chr_1	3023487	3023502	(AGCA)4	GAGCATTTCAGCGAATCACA	59.955	TCACTCTCGCAATTGCATTC	59.955	354
>chr_01.329	chr_1	3034341	3034355	(CTT)5	CTGTTGGGAGACCACGTTTT	60.005	GAGTTTGGCAAGAAGTTCGC	60	458
>chr_01.330	chr_1	3038801	3038828	(CTT)6 (CTC)4	TTGCGACGATCTTTGACTTG	59.988	CACAGAAGGAGACTCCAGCC	59.986	378
>chr_01.331	chr_1	3051974	3051991	(GCT)6	CACACCTCGTGTGATTGTCC	60.005	CCTTGCTTTGCTTCTTGTCC	59.993	298
>chr_01.332	chr_1	3052566	3052580	(TGC)5	CCAAAGAGACCGCAAAGAAG	59.986	ATGAGGGAACGTACAGCAGC	60.285	460
>chr_01.333	chr_1	3055375	3055389	(CGA)5	ATACAGTCGAACACCCGGAC	59.851	GCGGTGCTGGAAAGTAAGAG	60.015	409
>chr_01.334	chr_1	3071906	3071920	(CCA)5	AGTTCTCAAGACAAGCCCCA	59.844	CGGCTTGAGCATTCTTCTTC	60.096	250
>chr_01.335	chr_1	3074855	3074875	(AAG)7	CACCATCACACAATGCCTTC	59.967	AGGTTTTGACTCGGAGGGTT	59.972	135
>chr_01.336	chr_1	3085538	3085598	(TTC)4 (TCT)8 (ATC)4 (TCG)4	CCTGACAGCGGCTTAATCTC	59.978	CTACTCCAGACGGCCAGAAG	60.005	477
>chr_01.337	chr_1	3100241	3100255	(AGC)5	TCGTGCAGTACATCGAGGAG	60.008	GGCCAATGCGAAGATGTATT	59.929	350
>chr_01.338	chr_1	3102993	3103008	(ATTG)4	AGGTTGCTTGGTTTCTCCCT	60.11	GGTCAGATACAGGCCAGGAA	60.073	492
>chr_01.339	chr_1	3124394	3124419	(AAGA)3 (ATCC)3	CAGTGGACTTGGAGGGAAGA	60.229	GAGAGCTCACCCAGGTTGTC	59.841	430
>chr_01.340	chr_1	3127158	3127172	(TCG)5	ACCTGGCACATGATACGTGA	59.992	TTACTTACTCGGGACGTGGC	60.132	211
>chr_01.341	chr_1	3161764	3161778	(AGG)5	CTTGTTGAGCACATCGAGGA	59.984	TCTCTGTTGTCGTCTGGTCG	60.022	431
>chr_01.342	chr_1	3204102	3204117	(AG)8	TCTTTGCTGCGATTTGTGTC	59.995	CGAAACCCGACCTCAACTTA	60.103	309
>chr_01.343	chr_1	3211499	3211513	(CCA)5	AGGACAGGTCGTTCATTTCG	60.111	CCAAAAGGTACTGCTCGCTC	60.015	464
>chr_01.344	chr_1	3212679	3212693	(CCT)5	ATCAGAGTCTTCAGCTCGGC	59.709	TCTCGCAACTCAGACCAATG	59.984	192
>chr_01.345	chr_1	3238535	3238549	(GAA)5	AAACATCAAGACCCGACCAC	59.827	TTCATCGTCCTCTTCATCCC	60.011	496
>chr_01.346	chr_1	3252220	3252234	(CCA)5	ATCAAGACGATGGATCGAGG	60.034	GGCGAAGAGGGTGTATCAAA	60.074	263
>chr_01.347	chr_1	3252550	3252564	(TCA)5	TTTGATACACCCTCTTCGCC	60.074	GGACATGATGTGTCGTGAGC	60.13	424
>chr_01.348	chr_1	3256797	3256817	(CCA)7	AGCCCCTCCAAAAAGTTCAT	59.94	AGTGGGTTGGTGATGAGGAG	59.962	159
>chr_01.349	chr_1	3257927	3257947	(CCA)4 (CCG)4	ACCCTCTCCCAGGTTCAACT	59.968	CCAAATGGTGCTCAACTCCT	60.111	466
>chr_01.350	chr_1	3267114	3267128	(CGA)5	ACTTCATTGGAGTGATGCCC	59.934	GTAGATGTCGTTGCCCCATT	59.82	383
>chr_01.351	chr_1	3271504	3271518	(GGA)5	TTGTCGGTATGAGTGGGACA	59.96	ACGACCGCTTCGTTCTTCTA	60.015	463
>chr_01.352	chr_1	3281995	3282021	(ACA)6 (ACA)5	TCCGAGATGGATATCAAGGC	59.998	TGAGGTCTGATCTGATTGCG	59.942	410
>chr_01.353	chr_1	3322054	3322068	(GAT)5	CATGCATTCTTCTTCGAGCA	60.096	CATCGCGCAAGAAACTTGTA	60.014	342
>chr_01.354	chr_1	3323717	3323731	(TCC)5	AGCTCGTTGCAGGGATGTAT	59.723	AAGTGACATGGGCTTGTTCC	59.973	462
>chr_01.355	chr_1	3362176	3362207	(TGG)4 (GAG)9	GGTGAATATGGAAACGTCGG	60.192	ACCTCACCTCACCGACAAAC	60.009	286
>chr_01.356	chr_1	3373550	3373564	(CCA)5	CTCAGAGCCGCTAATCAGGT	59.598	GGATAGCGCATCATACCGTT	59.951	493
>chr_01.357	chr_1	3373638	3373666	(CAG)8 (GCC)4	GGCGCAAACTACGACTATCC	59.736	GGATAGCGCATCATACCGTT	59.951	326
>chr_01.358	chr_1	3374313	3374327	(CAC)5	GACAAGCGAAAGTTTCTGGC	60	CGACTGGTATGGGTTGTGTG	59.873	393
>chr_01.359	chr_1	3384265	3384280	(G)16	GCGTACAAACAAGCGTGCTA	60.081	TCGTGTCTCATCAGCTCGAC	60.146	466
>chr_01.360	chr_1	3392022	3392036	(GGA)5	GGACAATTGGTCGCTATGCT	60.103	ACAACATTCAGGCGATTTCC	59.939	182
>chr_01.361	chr_1	3394360	3394375	(CGAT)4	AGCGAGGATACCCTGGATCT	60.059	CTGACCTCCGTCAGACCATT	60.112	417
>chr_01.362	chr_1	3448999	3449013	(TCT)5	TGCTTTGGAGCTTTGGTCTT	59.993	GAGTCTCTGTGGCGTGACAA	60.03	239
>chr_01.363	chr_1	3450990	3451004	(TTG)5	GGGCTGGGAATCTTGTGTTA	59.933	TCACCTTTCGCAATTCACTG	59.84	264
>chr_01.364	chr_1	3455215	3455232	(GAA)6	CTCGACGAATTGACACGAGA	59.984	AGAAGGTGATGGATGGGTTG	59.779	202
>chr_01.365	chr_1	3456971	3456999	(CGA)4 (TCC)5	GGACACAAGGACAGGAGGAA	60.088	GGAGGATGGGTTGTAGGGAT	60.015	473
>chr_01.366	chr_1	3457036	3457050	(TCC)5	AGGCGACTAGGTATGCTGGA	59.859	GGAGGATGGGTTGTAGGGAT	60.015	355
>chr_01.367	chr_1	3481895	3481914	(GAA)4 (GGA)4	TCCAAGGAAGGAATGGACTG	60.042	AAGTCCACCAACCATCTTGC	59.973	444
>chr_01.368	chr_1	3502291	3502308	(TGG)6	CCCGTAGCAAGAAACTCTCG	60.008	GAGATGGCGGTTGTGACTCT	60.269	480
>chr_01.369	chr_1	3508370	3508384	(CCG)5	AACATCTCCCGTCCTACACG	59.989	CTCACAAGGCTCCACTCTCC	59.986	316
>chr_01.370	chr_1	3552804	3552819	(GGAT)4	GTGATCACATCGTTGTTCGC	60.128	CGAAGCCGATAGAGTTGGAG	59.971	295
>chr_01.371	chr_1	3565730	3565744	(CCA)5	TTCTGGGTTACATTCCTGGC	59.933	ACGCCATATGCTTGCTATCC	60.088	379
>chr_01.372	chr_1	3594730	3594744	(AGT)5	AGGAGGCTAGCGGCTAAGAG	60.262	ACAGGCAGGTCATGGATCTC	60.08	340
>chr_01.373	chr_1	3619022	3619036	(GTC)5	CCTAGACTGCCCTGAGCAAC	60.012	CAGGGTCGAATCAAGGTCAT	59.927	242
>chr_01.374	chr_1	3623426	3623443	(ATC)6	ACCTTCCACGGCTATCCTTT	59.962	GAGGCAGGTCCTGAGAAGTG	59.986	170
>chr_01.375	chr_1	3637945	3637959	(ACG)5	AGACACTCTCACCCCATTGC	60.12	ATTCTCCTTGTCCGATGTGC	60.081	499
>chr_01.376	chr_1	3658244	3658270	(CCG)4 (CCG)4	CGAACGCTCACACCGTAGTA	59.928	GAGCGAAGGTCGACAAAGTC	59.997	495
>chr_01.377	chr_1	3664829	3664846	(GGA)6	AATAACATCGCCAAAGTCGG	59.96	AGCAAGCAAGCCTTCAACAT	60.022	414
>chr_01.378	chr_1	3665539	3665574	(GTG)12	GTTGCTCTTCCTTGGCAGTC	59.997	TCCTCCTCCTCATCACCATC	60.008	395
>chr_01.379	chr_1	3673632	3673646	(GCT)5	GTGAGCAGTACCTGACGCAA	60.056	AAGTCGTCTCCTTCCTGCAA	59.989	310
>chr_01.380	chr_1	3679437	3679454	(CAT)6	TGAGCAGATAGCCGAAGGTT	59.978	CGAAGAACTCAGCCTGGAAC	59.989	366
>chr_01.381	chr_1	3694707	3694721	(GCA)5	GGTGGAGTCACTGGAGTGGT	60.006	TGGACTAATTGAAGGGACGG	59.926	346
>chr_01.382	chr_1	3694757	3694771	(CAC)5	ACTCCTTCCCACAACACGTC	60.009	ATGGTGCAGATTGCGATGTA	60.104	260
>chr_01.383	chr_1	3696367	3696381	(CAG)5	ACTCTTGCCCAACTCACTGG	60.298	GACTTCGTCAACATCGAGCA	59.992	294
>chr_01.384	chr_1	3698859	3698876	(CGA)6	GCGACTGCTGGAGCTCTACT	59.921	CAGAACTGGCACTCTGGTCA	60.022	481
>chr_01.385	chr_1	3724316	3724342	(GAC)9	GGACGGAAGTTGGTCTTGAA	60.088	CGATGATGACAATCACTCCG	60.072	379
>chr_01.386	chr_1	3738622	3738657	(CCT)12	CTTTCTTGGGTGCTCTCTCG	60.126	GCGATACGAAGCTGTTCCTC	59.985	445
>chr_01.387	chr_1	3756034	3756061	(TAGA)3 (CCA)4	ATTCCCCGAGAAGAGAGAGC	59.919	TTCTTCGACAAGGAAATGGG	60.044	232
>chr_01.388	chr_1	3756429	3756443	(CTA)5	TTGTCGAAGAAGCCTCTGGT	59.989	TCGCTCTAACGCCTTCCTTA	60.11	489
>chr_01.389	chr_1	3788109	3788123	(TCG)5	AAACAACTACTGCATCCGGG	59.993	TGCTGAAGCCTCTCCAGAAT	60.096	169
>chr_01.390	chr_1	3789166	3789180	(AAG)5	AGGTACCTCGACCGTGTGTC	60.033	GGATGACTCGTCACCGTCTT	60.12	389
>chr_01.391	chr_1	3798763	3798785	(CTC)4 (CTC)4	CTGTCGCGACTCTACTGCTG	59.946	AGATGATGTTGCAGAGCACG	60.016	348
>chr_01.392	chr_1	3814823	3814840	(GAT)6	TCGAAGTAGACGAGAGCCGT	60.156	AACCGTCATTGTCGTTGTCA	60.008	411
>chr_01.393	chr_1	3822354	3822380	(CTT)4 (GAA)4	GTACAGAGTTCGAGCGGAGG	60.012	ATGATGACCCTTTTGATGGC	59.756	165
>chr_01.394	chr_1	3831845	3831859	(CGA)5	AAGTCACGGACGTCGTATCC	59.997	CGATTGGTATCGGTTGCTTT	59.96	344
>chr_01.395	chr_1	3834211	3834225	(ACG)5	ACAATCCGGAAGACGATGAG	60.073	GTCGGATCGATCAAGAGCAT	60.189	116
>chr_01.396	chr_1	3835383	3835397	(GAC)5	CTCCAGCAGGGTCAAAGAAG	59.982	GTACGACATTGCACGGTTTG	60.035	485
>chr_01.397	chr_1	3860726	3860741	(GA)8	CGATCAACAGAAGCGAATCA	59.948	TGATACACTCTAGGCCCGCT	59.859	161
>chr_01.398	chr_1	3860753	3860770	(AG)9	CGATCAACAGAAGCGAATCA	59.948	TGATACACTCTAGGCCCGCT	59.859	161
>chr_01.399	chr_1	3882959	3882995	(GAA)6 (AAG)5	CGGAAGAAGGATGTCAGGAA	60.187	TGTGCTCGTACTCCAACTGC	60.056	247
>chr_01.400	chr_1	3901486	3901509	(GAC)8	GTTCAGCTTCTCGATCGTCC	59.957	CACCTCCACCAACATCTCCT	59.962	389
>chr_01.401	chr_1	3906606	3906620	(TGA)5	ACCGAAACCTCCACAAAGTG	60.005	GAAGCTGTTCTGGCAAGTCC	59.997	426
>chr_01.402	chr_1	3926985	3927012	(TCC)4 (CCA)4	CGTGTACCATGCCACTGTTC	60.032	AGGACCTGGATGACTTGGTG	59.962	449
>chr_01.403	chr_1	3927118	3927132	(GCA)5	GATCTTGCAGCAATCGACAA	59.955	AGGACCTGGATGACTTGGTG	59.962	193
>chr_01.404	chr_1	3955415	3955429	(CTC)5	CTCCTTCATTCCAGCTCGTC	59.95	GATGGGTCTTGCACGTTTTT	59.978	380
>chr_01.405	chr_1	3958476	3958493	(CT)9	AAACGCACCAATCAGAGTCC	60.119	CAATTTCGCATCGTCAGAGA	59.948	329
>chr_01.406	chr_1	3962429	3962443	(GAT)5	ACGCTTGCCCTTGAAGTAGA	60.015	CCCGAAAACGTGAATGAACT	59.971	217
>chr_01.407	chr_1	3967319	3967333	(GTC)5	GACAATGGAACCCTGGAAGA	59.903	ACCTACAACCACATCGAGGC	59.997	371
>chr_01.408	chr_1	3971361	3971375	(TGA)5	GAATCTTGGGCGACGTGTAT	59.962	AACGATGTCCATTGCACAAA	59.972	355
>chr_01.409	chr_1	3971381	3971395	(ATG)5	GAATCTTGGGCGACGTGTAT	59.962	AACGATGTCCATTGCACAAA	59.972	355
>chr_01.410	chr_1	3975036	3975050	(GAG)5	CTGAGGATCGCGAGACTACC	59.973	ATAGATCGTCGTCGTTTCGG	60.096	491
>chr_01.411	chr_1	3976944	3976958	(CCA)5	CGCAGGAGTGTACACGAGAA	60.049	CGAACCTCAAGATCTGCCTC	59.95	409
>chr_01.412	chr_1	3977724	3977741	(GCA)6	ACCTCCTTGCGAGCAGATAA	59.978	CGCCGTTCCATAGACAATCT	60.096	435
>chr_01.413	chr_1	3977811	3977825	(AAG)5	CGGTCTATTAGCGGAGCAAC	59.867	CCTCAATCGGAAAGAATCCA	60.006	185
>chr_01.414	chr_1	3986664	3986688	(TCT)5 (CTC)4	GCGAATTCTGACTCTCGACC	59.957	GACTCATCGATTGAGGGGAA	60.011	238
>chr_01.415	chr_1	3997399	3997418	(TCG)4 (ATC)4	CTCTCCTTGTTCGGCTTGAG	60.126	GTCCAGCTCATCCATCCAGT	60.08	150
>chr_01.416	chr_1	4005068	4005082	(TCC)5	AGATGCTGGTGTCTGCTGTG	60.055	TTCGCCAACTAACAAGGTCC	60.11	398
>chr_01.417	chr_1	4005088	4005129	(CTC)14	GATGCTGGTGTCTGCTGTGT	59.905	TTCGCCAACTAACAAGGTCC	60.11	397
>chr_01.418	chr_1	4008754	4008771	(CAG)6	CTCATTCTCCAGTGACGCAA	59.984	TTACCTCGCCCAGAAGAAGA	59.948	393
>chr_01.419	chr_1	4016066	4016080	(CTT)5	AATAGCACGAACAGCAGCCT	60.044	CACGATGGTACAAGCACACC	60.032	410
>chr_01.420	chr_1	4021102	4021121	(CTTC)5	CAGAGAATCATGCTGCTGGA	60.096	AATGTGCTCAACGCCTTCTT	59.882	500
>chr_01.421	chr_1	4035361	4035376	(TCCC)4	CTCTTCCTCAACAACTCCGC	59.989	TCGCCCAGAATATCTCGACT	59.797	201
>chr_01.422	chr_1	4044751	4044765	(CAA)5	TTGTTGAAGACTGACTGCGG	60.025	ATCGATGTCCTCTCGTTTGG	60.073	478
>chr_01.423	chr_1	4130446	4130460	(CAG)5	CTCCTCTTGCGCCAAGTAAC	60.015	GTGGAGGACCTTGATGAGGA	60.048	333
>chr_01.424	chr_1	4131306	4131338	(ACC)11	GATGACATCAAAATGCACCG	59.931	TCGCTTCTCATCATCACCAC	59.794	387
>chr_01.425	chr_1	4139627	4139644	(TGA)6	ATGCGAGGAGGAGGGATAGT	60.059	TTTTAATCACAGAAGGCCCG	60.067	411
>chr_01.426	chr_1	4151302	4151316	(CTT)5	GTATTCGACGAGTGCTGCAA	60.019	AGCTCACGAAGAGCTCAAGG	59.891	282
>chr_01.427	chr_1	4165675	4165699	(GGGA)3 (GCTG)3	CAGCGTACGTGACTGAGAGC	59.801	CTCAAAGCATTGCTCAACCA	59.988	154
>chr_01.428	chr_1	4189280	4189294	(GCA)5	GCAGAGACCAGACCAGGAAG	59.986	AGGAGAAAGTCCGCACTGAA	59.989	430
>chr_01.429	chr_1	4196390	4196404	(CAG)5	AGGCACGACTCTGGTGATCT	59.866	ATGGGATTGAGAGGACAACG	59.927	324
>chr_01.430	chr_1	4206121	4206135	(GTG)5	AGAGCAATCAGCCGACATTT	59.843	GTGGCATGGTCCAGAACTTT	59.973	322
>chr_01.431	chr_1	4208796	4208810	(AGA)5	GGAGGTGTCGGAAGATTTCA	60.05	GACTCGTGATGAAGCGTTGA	59.992	335
>chr_01.432	chr_1	4213227	4213244	(CTC)6	ATACGATTGGAGATGGCAGG	59.917	TACACAGCTCATCACCGAGG	59.855	387
>chr_01.433	chr_1	4253056	4253070	(GCA)5	ATCTCTTCGACTCACACGGG	60.261	GTATCGTCATTGGCGTGTTG	59.995	233
>chr_01.434	chr_1	4257997	4258012	(AGCA)4	TTGTGGGACTGGCATTGATA	59.924	CTGGCAGTTTGATTTGCTCA	59.988	270
>chr_01.435	chr_1	4259229	4259254	(CT)13	TCACAATCCGAGATGGATCA	60.006	TTGGGTTGGGTTTGTGGTAT	59.948	498
>chr_01.436	chr_1	4263444	4263521	(TGA)26	AGACTGGCATCCCAGCTAGA	59.973	CCCCAACACATACCACATGA	60.088	366
>chr_01.437	chr_1	4263529	4263543	(ACA)5	AGACTGGCATCCCAGCTAGA	59.973	CCCCAACACATACCACATGA	60.088	366
>chr_01.438	chr_1	4263581	4263595	(TGC)5	AGACTGGCATCCCAGCTAGA	59.973	TAAATGCCCTCCCTTTCCTT	59.903	436
>chr_01.439	chr_1	4263631	4263645	(CTG)5	AGACTGGCATCCCAGCTAGA	59.973	CCCCAACACATACCACATGA	60.088	366
>chr_01.440	chr_1	4264687	4264708	(CCA)4 (CATC)3	CCCTCCAACATCTCCAAGAA	60.042	ATACAACTCCTCCGCCCTTT	59.962	449
>chr_01.441	chr_1	4265021	4265036	(GGAG)4	AAAGGGCGGAGGAGTTGTAT	59.962	GGCACAGTCCTCTATCTCGG	59.827	188
>chr_01.442	chr_1	4272488	4272502	(ACG)5	TTTGGTGAGAGCGAGGAGAT	59.95	AAGAACAAATTTCCATGCGG	59.938	415
>chr_01.443	chr_1	4281199	4281213	(CGC)5	TTCCGATTGGGCTTCTTATG	60.031	ATGTCCATCATCTCGCTTCC	60.042	436
>chr_01.444	chr_1	4282789	4282803	(TGA)5	ACACGACGTCATGGATCGTA	59.992	TGCAGACAATGGTGTGGAAT	59.967	439
>chr_01.445	chr_1	4317697	4317714	(GAG)6	GATGAGACACGAGGGTGGTT	59.969	TATGGAAGAGGTGAGGTCGG	60.065	289
>chr_01.446	chr_1	4323372	4323398	(CACG)3 (CACC)3	CTGTCTTGACTTTCCTCCCG	59.837	AACACGAGATGTGAAAGGGG	59.966	493
>chr_01.447	chr_1	4325856	4325871	(GAGC)4	CCGATGCTATGGGTGAGTCT	60.096	CACGGGATGGTCAAGAAACT	59.966	364
>chr_01.448	chr_1	4331666	4331683	(CGA)6	GAACAAAAACGGACAGCCAT	59.978	TGTTCACGTCTTGCTTCCTG	60.025	298
>chr_01.449	chr_1	4343663	4343677	(TCT)5	AGGAGGTGGAGGCGATAGAT	60.059	GCATGCTGTCCAGTTTGAGA	59.992	422
>chr_01.450	chr_1	4366627	4366642	(AACA)4	TCACAGGACATCGTCAGCTC	59.988	AGTTGATGGAGATGGGCAAG	60.073	367
>chr_01.451	chr_1	4368686	4368700	(GAA)5	ACAGCCGATGAAATCAGGAC	60.081	TTGGAGGAGATGAATTTGGC	60.014	302
>chr_01.452	chr_1	4382996	4383022	(CAG)9	CACAGCCATTCCCAAACTCT	60.111	AACTCCTGCGTGAGCATCTT	60.02	481
>chr_01.453	chr_1	4396448	4396462	(TCT)5	AGGAGTCAAGGCAAAGGTCA	59.844	GGGTCGAAGAAGATGTTGGA	60.05	472
>chr_01.454	chr_1	4397200	4397221	(GCT)4 (CAAT)3	TTGGACGTGAAGTGCTGAAG	60.025	GTGAGGAAGAAGGTGGTGGA	60.088	486
>chr_01.455	chr_1	4399934	4399959	(TC)13	TCTTCATCATCGTCGAGTGC	59.95	TGTTTTTGAGTATGCGCTGC	60.021	429
>chr_01.456	chr_1	4408666	4408680	(GGA)5	CGGTGACCAGGACTTGAAAT	59.966	GTCGCTTTAGCCAGTCGTTC	60.022	371
>chr_01.457	chr_1	4422025	4422039	(GAA)5	CCGAAAGAGAGTGAGCCAAC	59.989	CTCTTCCTGGCGTTCTGTTC	59.989	435
>chr_01.458	chr_1	4470773	4470790	(ACG)6	AGTCGAGACGGACCAATACG	60.134	CCTCTGCCTCAACAACTGGT	60.298	445
>chr_01.459	chr_1	4473246	4473269	(GCA)8	CCACCACTGTACTCGGACCT	60.026	GAAGTGTGCTGTCCCACTGA	59.872	458
>chr_01.460	chr_1	4474359	4474376	(CGG)6	TTTGCTGACTTTGTTGACCG	59.881	AAACCTCCAACCGAAAACCT	59.842	161
>chr_01.461	chr_1	4485029	4485053	(AAGC)3 (GGCA)3	GATCTTGAGGTTCGGAGCTG	59.95	GGCATACGGATGGTGTCTCT	59.957	291
>chr_01.462	chr_1	4496310	4496330	(ACG)7	AAAACCGTGTCTTCGGTCTG	60.149	TTGGTATCTTGATGCTCCCC	59.894	292
>chr_01.463	chr_1	4538434	4538451	(GCA)6	GCGTGTTTTTAAGCGCTACC	59.917	CGAGCGAAATCGGTTTATGT	60.096	490
>chr_01.464	chr_1	4542752	4542775	(TCC)4 (AGCA)3	TGACAGATCGTATGGCGAAA	60.22	TCAGTGCGATGAAGAAAACG	59.988	267
>chr_01.465	chr_1	4546160	4546174	(CGC)5	AAGGACTGCTGTGCCAGTTT	59.914	ATGGTCGCAGATTGACATGA	60.08	459
>chr_01.466	chr_1	4549973	4549988	(CACG)4	TGCTGTTCTGCTGATTTTGC	60.142	GCTGGAACAACTCATGACGA	59.837	457
>chr_01.467	chr_1	4599820	4599854	(TGC)7 (CTG)4	GGTCGGCTGAACGTATTGTT	60	TCAGCGAAACTGACATCGAG	60.136	422
>chr_01.468	chr_1	4602337	4602351	(GGA)5	AACACCGTGCGATCACAGTA	60.183	CCACTCATCATCCTTGGCTT	60.073	138
>chr_01.469	chr_1	4615592	4615607	(CTTG)4	CTGAGGACTAACCAGAGCGG	60.005	CGGTTCGTCCTGAATGAGTT	60.111	478
>chr_01.470	chr_1	4632799	4632813	(GAA)5	CAAGGTCCCTGACCGTGTAT	59.844	GCAAATGCTCCAACTCCATT	60.081	481
>chr_01.471	chr_1	4635459	4635473	(TCG)5	TCTTCTTGTTGCGAGCGTTA	59.752	AGGACCAGAGTCGGATGATG	60.072	305
>chr_01.472	chr_1	4636191	4636205	(TCA)5	ACCGAAGGGTGAAAGTGTTG	60.005	ATTGTTGCAGGTCATCACGA	60.12	306
>chr_01.473	chr_1	4647990	4648004	(AGC)5	ATGGCTACACGAACCTGGTC	59.997	TAGCTGGCCTTCACCAGACT	60.012	304
>chr_01.474	chr_1	4668086	4668100	(CGG)5	AGAGACGGCAGGTGTAGCAT	59.898	ATCCCACGACTCGATTGAAC	59.934	482
>chr_01.475	chr_1	4668131	4668148	(CGG)6	AGAGACGGCAGGTGTAGCAT	59.898	ATCCCACGACTCGATTGAAC	59.934	482
>chr_01.476	chr_1	4680399	4680434	(GAAC)9	CGTCGCGATATGAGGACTTT	60.235	AGACGATTAGGTCGACGGTG	60.134	276
>chr_01.477	chr_1	4682789	4682841	(AAG)13 (AGAA)3	AAAGGACAGGCGAGATTGTG	60.255	ACTGTGATTGTGATGGGGGT	60.096	312
>chr_01.478	chr_1	4683046	4683060	(ACG)5	ACCCCCATCACAATCACAGT	60.096	AATTGGAAATGAAGCCGATG	59.901	134
>chr_01.479	chr_1	4685619	4685633	(GTT)5	ATGTTCCACGACACGAACAA	60.008	AAGAGCGCTTGGGATCTGTA	59.978	491
>chr_01.480	chr_1	4695355	4695369	(GAG)5	GTCTTGGACGACAACCGACT	60.159	GCTCATTCTCCAACTCTCGC	60.104	481
>chr_01.481	chr_1	4696732	4696746	(CAG)5	CGTATGGTGCGAACTCAATG	60.134	TATTGCGGTTGCTGGTACTG	59.752	424
>chr_01.482	chr_1	4731180	4731195	(ACCG)4	TCGGATGACGCATTTACTCA	60.22	AGACCACCGACAATACGGAG	59.989	483
>chr_01.483	chr_1	4743989	4744004	(TTTC)4	AGTCGCCAGAAGCAAGACAT	60.02	AATTGTTCCAGACTGCGTCC	60.119	310
>chr_01.484	chr_1	4748308	4748322	(ACA)5	TGGTCGTGGAATGAAACGTA	59.964	GGTGCTGTGGGTTGAAAGAT	59.973	277
>chr_01.485	chr_1	4768404	4768418	(CTC)5	CGTTGTACTTTCGCTCCTCC	59.875	GGATGAAGATGCTGCCAAAT	60.043	218
>chr_01.486	chr_1	4769047	4769072	(GGA)4 (GTA)4	GAGATCCACGAGGAGAGACG	59.945	GAAGCGTCTCCACTACTCCG	60.012	487
>chr_01.487	chr_1	4774610	4774624	(CTC)5	CGAGAACGACCTCACCTCTC	59.986	CACAAGCGATCTTGAGCAAA	60.134	427
>chr_01.488	chr_1	4802478	4802492	(CAT)5	GATGGTATCGCTGGTCTCGT	60.104	AAGAAGCAGGACGATGCCTA	59.978	464
>chr_01.489	chr_1	4806721	4806735	(AAG)5	CCTCGAAGAAACCGTCAAAG	59.846	TGTTTCTCACCTTCACTGCG	60.025	150
>chr_01.490	chr_1	4812249	4812270	(GA)11	GCAACGTCGCTCTCTTCTCT	59.898	GCGTGAGACGTGTGTCTGAT	59.905	189
>chr_01.491	chr_1	4816640	4816654	(AGA)5	CTTTTCCAGGCCAACAACAT	59.971	CTCAGCCTTCAAATCCTTCG	59.948	483
>chr_01.492	chr_1	4820643	4820657	(ACA)5	GATTTACCCGCGTGACAACT	60	GTACTCTTCTGCGTCGAGGG	60.012	142
>chr_01.493	chr_1	4831284	4831304	(GAG)7	ACATGCAGCATCAAAAGTCG	59.871	GTTGATGTTTCCCAACGCTT	59.978	409
>chr_01.494	chr_1	4834540	4834564	(TACA)3 (CCAT)3	AGCTGTTGGCATTGTGTCAG	59.905	TTGTTGTACTGCTGCCTTCG	60.05	459
>chr_01.495	chr_1	4861704	4861718	(CGA)5	GTGGATTGACGCTGATGTTG	60.12	TTCCACCTCTGGAGAGTGCT	59.986	174
>chr_01.496	chr_1	4879416	4879430	(AAC)5	GCAAAGCAAAAGTCTCGACC	60	TGACACCTCTTCTGGAGCCT	59.986	431
>chr_01.497	chr_1	4889961	4889975	(AGA)5	ATTCCGGCACGTATTTGAAG	59.96	ACGGAAACAGGAAATTGCAG	60.11	482
>chr_01.498	chr_1	4898465	4898479	(ACC)5	AGCTCGTCATTCCGTTCATC	60.226	TCGAAAATGATCCCGAACTC	60.014	334
>chr_01.499	chr_1	4955099	4955114	(AAAC)4	ATTGTGACAACATGGGCAAA	59.823	TCAGCCAGTCAACGAGTGTC	60.03	416
>chr_01.500	chr_1	5005223	5005259	(TTC)12 (TCA)4	CGATTGCTCTGGACACTGAA	59.984	ACGTGGGCATCTACCTTACG	60.015	184
>chr_01.501	chr_1	5023966	5023980	(CTC)5	TCTCGGGTGTCTTTCGTACC	60.111	TCGACTCCAGAACACAAACG	59.873	482
>chr_01.502	chr_1	5086271	5086286	(CGAA)4	ACCAACAAGGCTTTGGTCAC	60.012	ATCCGATGTCGAGGTATTCG	59.917	362
>chr_01.503	chr_1	5096718	5096732	(GGA)5	CAGCACTGTCTGCTCGACTC	59.922	ATCCCTACCGACACGACAAG	59.989	456
>chr_01.504	chr_1	5143699	5143714	(GGGA)4	GTGGTGAGAAGAGGGACGAG	59.835	GTTCGCCACATACCCACTCT	59.997	452
>chr_01.505	chr_1	5185113	5185132	(GCGG)3 (GCGA)3	TCAGGCAGAGCAAGATGATG	60.096	GTCCATGCTACAGGAAGGGA	60.073	487
>chr_01.506	chr_1	5255088	5255108	(TGCA)3 (GCTC)3	CCGTGAGTACCATCGAACCT	59.989	CCGAGTCCGAAACAAGGATA	60.066	381
>chr_01.507	chr_1	5289694	5289713	(AGGA)3 (AGG)4	TCTCCGAAAACTCGAGCAGT	60.134	TTGACCTGCAAGTCGATGTC	59.837	496
>chr_01.508	chr_1	5308430	5308444	(CAC)5	CAACTTCCTTGACACGAGCA	60.025	CCGCGACAACTACTGTCAAA	59.904	493
>chr_01.509	chr_1	5329260	5329282	(ACC)4 (CAAC)3	AGAAAAGTGGACGTTGGTGC	60.156	CCTCAAACCCTGGTCACATT	59.82	480
>chr_01.510	chr_1	5333254	5333279	(CCTC)3 (CGAC)3	CGACCTGTCCTTGTCACAGA	59.864	ATGTATTGGACTGGCCGAAG	59.955	167
>chr_01.511	chr_1	5365580	5365605	(TTC)4 (CTC)4	CTTCTCAATCGCCCCAAATA	60.031	ATCAACAGGCGAAGAGAGGA	59.95	227
>chr_01.512	chr_1	5368988	5369003	(GAGT)4	GTGCCGGTGATAGTGAGGAT	59.957	ACAACACATGCCTACGGACA	60.032	500
>chr_01.513	chr_1	5376510	5376524	(CGC)5	CTCTCAAAGGACTTGACGGC	59.989	TCGCAGATGTGTCCAAGTTC	59.837	465
>chr_01.514	chr_1	5400223	5400237	(GAT)5	TTGGTCAAGAGCGGAGACTT	59.989	TCATTTTCAGCACGCTTGTC	59.995	404
>chr_01.515	chr_1	5426823	5426837	(CTC)5	TATTCCCGAGTCCTGGATTG	59.887	GAAGGTCGGTGGACAGTGTT	60.009	397
>chr_01.516	chr_1	5427202	5427216	(CCA)5	AACACTGTCCACCGACCTTC	60.009	CCCCAGTCCTAGCAACGATA	60.088	224
>chr_01.517	chr_1	5431854	5431868	(TCT)5	GCTTAAAGCCTTTCGCATTG	59.985	CCGAAGTCCCAGGGTTTTAT	60.18	404
>chr_01.518	chr_1	5455188	5455203	(GATG)4	TTGGCTTGAGAGAAGGGAGA	60.065	ATCACGACCCTCCACACTTC	59.969	114
>chr_01.519	chr_1	5492591	5492614	(CCT)4 (CCG)5	TTTCGGACAACAACACCAAA	59.981	ATTGCTCCCACGATTACTGC	60.103	273
>chr_01.520	chr_1	5502337	5502356	(ACA)4 (ACC)4	ACCTTCCGAGAGCCATTTTT	60.074	TCACGAGGTAACACGAGCTG	60.049	334
>chr_01.521	chr_1	5502762	5502776	(GGA)5	CCGTAGTGCCTGGTATCGTT	60.015	ATGACAGGGTGGTCTCTTGG	59.962	481
>chr_01.522	chr_1	5518856	5518870	(AAG)5	CAAGGAGATCGAGCCAGAAC	59.95	CTATCGAGTATGCAAGCGCA	60.14	315
>chr_01.523	chr_1	5519649	5519663	(GAA)5	AGCCCGTAGCAGAAGAGGAT	60.37	CTTCTTCTTGTCCTTTGCCG	59.986	341
>chr_01.524	chr_1	5519791	5519805	(AAG)5	AGCCCGTAGCAGAAGAGGAT	60.37	CTTCTTCTTGTCCTTTGCCG	59.986	341
>chr_01.525	chr_1	5523195	5523209	(TGC)5	AGGCAACGTGAAAAGGAAGA	59.853	GCTTCTTCTTCGGAGGGAGT	59.957	311
>chr_01.526	chr_1	5591724	5591741	(TCG)6	ATACTGGAACCCCAACTCCC	60.052	CGTCAACAACAGTGTCACCC	60.047	407
>chr_01.527	chr_1	5593403	5593420	(CTT)6	GTACGAAGCCATCCAGTGGT	59.997	TCCGGACAACACCAGTATGA	59.96	458
>chr_01.528	chr_1	5602540	5602554	(GTC)5	TCCACTCCGCACTCACATAG	59.855	TCATGAGTGACGATGGCATT	60.08	297
>chr_01.529	chr_1	5612830	5612850	(AGA)7	TGTTGCGTGTTGGTGTTTTT	60.05	ATCCAGGTTGTACGCAGACC	59.997	342
>chr_01.530	chr_1	5620103	5620117	(AGA)5	GATGATCAGGAGTCCGAAGC	59.768	GGAAGCGAGCGCTGTATATC	59.973	470
>chr_01.531	chr_1	5624619	5624633	(CGA)5	CGACGACATCCACTCTAGCA	60.008	CACAGGTATCAAGGGAGCGT	60.134	473
>chr_01.532	chr_1	5632110	5632124	(TCT)5	GTCAAAGCAGCAGAAGGGTC	59.997	TCTGCCCATGAAAGGACTTC	60.195	427
>chr_01.533	chr_1	5648342	5648359	(GTC)6	TTGTCGGGGAGTATTTCTGG	59.926	GGTCATTTTCCAGGGTCTCA	59.903	499
>chr_01.534	chr_1	5656301	5656315	(CCT)5	ACTCCCAAACACAAAGGACG	60.005	TTTGACGAGAGCAAGGAGGT	59.989	234
>chr_01.535	chr_1	5689763	5689778	(GACA)4	CTGGAGGTTGAATGGGCTAA	60.066	AAACTTTTGCTCACCATCCG	60.11	491
>chr_01.536	chr_1	5706531	5706545	(GCC)5	CAACCTCACTCGCTCAACAA	60.025	GAGAAAGCTCTGAACGTCCG	60.134	259
>chr_01.537	chr_1	5715453	5715467	(GGA)5	AAGGGAATGGAAGACTCCGT	59.935	CCTCACTTCAAAATCTCCGC	59.813	446
>chr_01.538	chr_1	5718362	5718376	(CGG)5	GTCGAGAGCTTCCTACACGG	60.012	ATTGCATTACCACCAAGGGA	60.192	461
>chr_01.539	chr_1	5718431	5718454	(AGC)8	GTCGAGAGCTTCCTACACGG	60.012	ATTGCATTACCACCAAGGGA	60.192	461
>chr_01.540	chr_1	5727889	5727909	(CCCA)3 (AC)7	GTCAATGTTTGCGGGTTTCT	59.978	CATGATGTGGCCTTTGTGAC	59.967	434
>chr_01.541	chr_1	5760184	5760198	(ATC)5	GAAGAGCCCGAAGAGAGGAT	59.919	GCCGGTGGTCTCGTTTATTA	59.96	419
>chr_01.542	chr_1	5796399	5796414	(GT)8	TTGTTCGTGCAGCTTTGTTC	60.035	TGAGACTCGGTGATGGACAG	59.82	152
>chr_01.543	chr_1	5800079	5800093	(ACA)5	CAAAAAGGAGGAGAACGCTG	59.986	AGAAGAAGAGGGCGACAACA	59.989	299
>chr_01.544	chr_1	5800637	5800652	(TGGA)4	CGACCACTATACCCCTTCCA	59.807	TGCGAAATTGAAAATGACCA	60.051	464
>chr_01.545	chr_1	5800695	5800710	(GT)8	CAGCGCTTAATACCCCCATA	59.943	TGCGAAATTGAAAATGACCA	60.051	359
>chr_01.546	chr_1	5801464	5801491	(GATG)7	CTTGGTCACGGAACATTGTG	60.001	CCAACTCGCTTCCATTCATT	60.074	243
>chr_01.547	chr_1	5808959	5809012	(GGGA)4 (AGGG)4 (GTGA)3 (GAGG)3	GGGAAATTACAACGAAGCGA	60.074	AACAAATCGCAATCCAGACC	59.939	363
>chr_01.548	chr_1	5814002	5814016	(CAC)5	ACAGCACACGAGCAAGAAGA	59.776	GATTGGAGACGTTTTTGGGA	59.91	346
>chr_01.549	chr_1	5814604	5814630	(GGA)4 (GGA)4	GGAGGTCTTCTTCGAAACCC	60.052	CTCTCCCCATCTTCTCCCTC	60.149	479
>chr_01.550	chr_1	5815053	5815067	(AGA)5	GTGGACAGATGTTGAATGCG	60.12	AACCTCAAAAGGCAGCTCAA	59.993	397
>chr_01.551	chr_1	5862241	5862255	(TCC)5	CGCCCAGTACGCTTACATCT	60.292	GATTTGTTGGAGGAGGTGGA	59.903	304
>chr_01.552	chr_1	5864954	5864968	(GTC)5	CGTACACGCAAACCATCATC	59.995	GGAGAACATGACGGCTGATT	60.081	389
>chr_01.553	chr_1	5867276	5867290	(GGT)5	GCTCGTTTGAGAGGAGATGG	59.95	CAGTCTAGGCGTGGTCAACA	59.897	371
>chr_01.554	chr_1	5874597	5874611	(CTC)5	CTATGTGAGCCGCTTTCCTC	59.978	CCACTACAGGGGGTACGCTA	60.008	474
>chr_01.555	chr_1	5874843	5874857	(GGA)5	AGAGGTAGCGTACCCCCTGT	60.016	AAACCAACCACAAAGCCAAG	60.008	157
>chr_01.556	chr_1	5901643	5901668	(CAT)4 (TCT)4	ATGTATGCCCAGACCTACGC	59.985	GACGCGCCTACAAGTTCTTC	60.022	394
>chr_01.557	chr_1	5907854	5907869	(CACT)4	TCTTCCACAAAGGGGTATCG	59.926	TGAGGGGAAGGAGGATTTCT	60.008	444
>chr_01.558	chr_1	5911432	5911446	(CTT)5	GCCTTGACGGACTCAACAAT	60.119	GGCAAGATCAAAATCCCAGA	60.014	398
>chr_01.559	chr_1	5919500	5919515	(CT)8	TCATCGAATTCTCAGGGGAC	60.011	GGGGAGGAGTGTGATGAAGA	60.048	348
>chr_01.560	chr_1	5924004	5924031	(CCTC)3 (CTC)5	CCATTTCTCCTTTCCCTTCC	59.875	GCGCAACTGCTTACCCTTAC	59.911	412
>chr_01.561	chr_1	5930369	5930383	(TCG)5	CCAATCGCTTACGGATGTCT	60.096	GGATGAGTTGTAGGGGTGGA	59.779	255
>chr_01.562	chr_1	5930844	5930858	(TCG)5	AACCTCAAAAACAACCTGCG	60.147	TGCTCTTACCCCACAAGTCC	60.111	395
>chr_01.563	chr_1	5931164	5931178	(GGA)5	CATGAATGATTGCTGGAACG	60.073	TTGAACCCCTACACCTCCTG	59.959	351
>chr_01.564	chr_1	5932140	5932154	(GAC)5	TGTCCAAGTCTTGCGAGATG	59.984	AGAACCGAGTGGACTTTGGA	59.697	495
>chr_01.565	chr_1	5933168	5933233	(AGG)22 (AGG)5	TTGACGGTTAGTGGGAGGAC	59.966	CTTTTCTGCCTTCTTCGGTG	59.986	474
>chr_01.566	chr_1	5964179	5964194	(TTTA)4	TGTTCGAAACTACGCACGAC	59.911	GAATAGGCTCCGATGGTGAA	60.036	443
>chr_01.567	chr_1	5974357	5974371	(GTC)5	AGCTAGAGGGTTAGGCCGAG	59.998	ACCGATACACTTACACCGGC	59.882	405
>chr_01.568	chr_1	5982081	5982095	(CTG)5	GATGGGAAGGGGCGTATAGT	60.173	CGAAACATCACGACACCAAC	60.008	475
>chr_01.569	chr_1	5993875	5993889	(CAC)5	GGCGTTTCTTGTTCAGCTTC	60	CAAATCCTTGCCATCCTTGT	59.933	440
>chr_01.570	chr_1	5994011	5994025	(GAA)5	CCACTGCGCACACTAAGGTA	59.928	CTTTGACGAAGCCTTTCAGG	59.986	417
>chr_01.571	chr_1	5997188	5997203	(TCCC)4	GATCCAAGGTAGGGTTGGGT	60.052	GAGCCTCCAATAGCGATGAG	59.939	469
>chr_01.572	chr_1	6015635	6015660	(AT)6 (TTAT)3	GCTTTAAGGCTAAGGCTCCG	60.47	TTAAGTATTTTTAGCTTCTCCGGATT	59.253	464
>chr_01.573	chr_1	6016949	6016975	(TTAT)3 (AGCT)3	ACGTAGAGGAGGTCGAGTAAGTT	57.7	CGAACCGTTTCCTTTTAGGG	60.811	371
>chr_02.001	chr_2	26425	26482	(CA)29	CGTCGTCCAGGAGAAAAGAG	59.982	ACGACTTTCGAGACGGAAGA	59.989	453
>chr_02.002	chr_2	26611	26626	(GTCC)4	GATCGAAGGGATCAGGACAA	60.011	GATGTGCGAAGGGAATAGGA	60.036	266
>chr_02.003	chr_2	34391	34406	(GGAG)4	CGATGCGGTAATCAACAATG	59.953	CGGAAATCCATCCTCTTTGA	60.006	304
>chr_02.004	chr_2	55750	55767	(GAC)6	ATTCCCATTCCGACATACGA	60.155	GGTGAGGAATTTGGAGCGTA	60.074	321
>chr_02.005	chr_2	63367	63393	(GA)6 (GTT)4	GAACTCTGGTGGTGGGAGAA	60.088	GTTGCTGAGCCAAGCTATCC	59.985	334
>chr_02.006	chr_2	68722	68736	(CAC)5	GTGTCGAGCATTGTTTGGTG	60.16	GAGTGAGTGAGTGGGTGGGT	60.006	292
>chr_02.007	chr_2	68794	68809	(CCAC)4	TATACCGCTGCTCTTCCCAC	60.235	CCACACTTGAAAGAAACGCA	59.881	382
>chr_02.008	chr_2	74661	74680	(TCCT)3 (TCC)4	TCAAGTGTGCGCAAAAACTC	60.035	AATCGGACGGTTGTTACTGC	60	252
>chr_02.009	chr_2	85132	85146	(GAG)5	TCAGTCGCATCAGCACCTAC	60.016	GCACTACCCATCCTCATCGT	59.957	190
>chr_02.010	chr_2	102565	102579	(CCT)5	AAGAATTTTTCGGGCGTTTT	59.95	AGTCGACGTTTTGGTCCATC	59.973	400
>chr_02.011	chr_2	152543	152558	(GCAA)4	GTCAGCCTGGGAAGATGGTA	60.073	CCAGTCGCATTCACATTCAC	60.12	138
>chr_02.012	chr_2	152769	152800	(TC)16	GAATGGGATGGGAACTGAGA	59.862	ACCTCCACGCTACAATCCAC	59.997	434
>chr_02.013	chr_2	179459	179473	(TGG)5	TGAGGTTCGTAAGGGATTCG	60.066	CTCTCCTTCCCAGCTGTACG	60.005	218
>chr_02.014	chr_2	181773	181787	(CAA)5	GCTCCAGTTCTCGAGGTGTC	59.993	GGGAAGCGAGATGGATATGA	59.998	367
>chr_02.015	chr_2	206311	206325	(AAG)5	CCAAGATGGGACTTGGCTTA	60.066	GCTGGCTGACCAACTTCTTC	59.997	177
>chr_02.016	chr_2	232557	232574	(TCT)6	AGGGCGGTAAAGCATAGGAT	59.951	AGAAACGGTAACTACGGCGA	59.769	215
>chr_02.017	chr_2	233542	233557	(TA)8	AATCCGGCCTAAGTCCCTAA	59.924	GGCGACGAGAGTAGTACGGA	60.419	353
>chr_02.018	chr_2	241352	241366	(TAA)5	CTCCGCGAGATTAGACGGTA	60.365	AGGCGGGCTCTTCTACTAGG	59.998	201
>chr_02.019	chr_2	245207	245230	(AGA)4 (TAGA)3	AACGACGCTAGACGAAGACG	60.592	GTTATCTCCTCCCCTCGCTC	60.176	297
>chr_02.020	chr_2	305429	305443	(TTC)5	GATCTTGTGCATGTCGATGG	60.08	CGAATAGCTCGTTCTCGGTC	59.978	468
>chr_02.021	chr_2	310002	310032	(AGG)5 (GGA)4	ACAAGCACCCACCAAGAAAC	60.012	CTTCTGTCGCTTGATCTCCC	59.95	366
>chr_02.022	chr_2	310164	310178	(GAA)5	TGAAGAGTAAACCTGCGGCT	60.015	ACATGGCAAACATGAAACGA	59.972	255
>chr_02.023	chr_2	328745	328771	(GAA)4 (GAA)4	TTGAAGACACCTCCCAGACC	60.088	ATTGAGTGTCGCCTCTGGTT	59.727	419
>chr_02.024	chr_2	331368	331383	(ATTG)4	AGTCATCGGCTCTGTCTCGT	60.017	ATTCAATACGCGCGGACTAC	60.124	438
>chr_02.025	chr_2	333640	333667	(TGG)6 (GAA)4	GCGCTGATCTGTTTTCTTCC	59.962	GTGAGTGCGGAGATCAGACA	59.988	491
>chr_02.026	chr_2	372241	372256	(TA)8	ACTCGATAACGACGACGAGG	60.277	ACTCCACCCTTACTGCCCTT	59.994	102
>chr_02.027	chr_2	383152	383181	(TCG)6 (CCA)4	ATCACCAAAACGTGAAAGGC	59.978	GCTGAAGAAGTTGGGAGTCG	59.989	453
>chr_02.028	chr_2	383616	383630	(GCG)5	CGACTCCCAACTTCTTCAGC	59.989	GACCGAAGAAGAAGACGACG	59.989	369
>chr_02.029	chr_2	383664	383684	(GTC)4 (TTC)4	AGCCAAGGTGTCCTTGAGAA	59.844	AGGTGATGTCGAAGGCACTC	60.269	331
>chr_02.030	chr_2	385654	385669	(CT)8	CACGGCATCTTTCATCTTCA	59.799	AATGTTCCAACGCCTCGTAG	60.132	309
>chr_02.031	chr_2	402393	402415	(GGT)4 (AGG)4	GAAGAGGTGCCGTTCTTGAG	59.989	ATCAACAATGGTCCGGATGT	60.057	402
>chr_02.032	chr_2	408891	408905	(GCA)5	ATATTCCGTGCACTTCCGAC	59.962	TGAATCGCAACAACTTCTGC	59.995	310
>chr_02.033	chr_2	417042	417056	(ACG)5	CCCCTTCTGCAGTCAAAGAG	59.982	TGGTGACGGATCATTTCAGA	60.048	450
>chr_02.034	chr_2	417118	417132	(CGA)5	AAGCGTCGTCTCGACAAACT	60.058	GCAAAGTCGATTTAGCTCGG	59.982	385
>chr_02.035	chr_2	452439	452454	(TCCG)4	CACTGCGCACGGTACTATGT	59.812	CAGGACTGAGGATGTTGGGT	59.962	420
>chr_02.036	chr_2	453521	453535	(GCG)5	CATACGGCATTGTTTTGACG	59.992	CGTTGTCTTCAAGGTCAGCA	60.025	346
>chr_02.037	chr_2	460671	460685	(CAT)5	CGAACATGGTTCGAAGGTCT	60.111	TCTACACAACAGCGGTGAGC	60.056	217
>chr_02.038	chr_2	481075	481089	(TGG)5	GTATACCGCTGAAGCCGAAG	59.867	CTGCGTGACAGATGTCGATT	59.862	319
>chr_02.039	chr_2	483868	483885	(GAT)6	TCCGGTCTTGTCTTCAGCTT	59.989	CATTCATCCCGGAAAGTTGT	59.79	391
>chr_02.040	chr_2	493944	493969	(CAAA)3 (CTT)4	TTTCCTGAGGTCCTGTCCAC	60.088	GTGGGACTGTGTGTGGTACG	59.915	309
>chr_02.041	chr_2	498578	498592	(TGA)5	AGATGATGGCAATGGAAAGC	60.043	CGCAATGGTAAAGTGGAGGT	59.993	409
>chr_02.042	chr_2	501215	501242	(GAT)4 (CCG)4	GACTTCGAACTCGACAAGCC	59.997	GGGTCGGTTGCTTCTACAAA	60.11	448
>chr_02.043	chr_2	504670	504748	(GGA)5 (GAG)26	CCTGATCTCAGGGCGTACAT	60.096	TCTTCTCGGGTTTTGCATCT	59.813	334
>chr_02.044	chr_2	518671	518685	(CGT)5	CATCTTCCCGAATGCTTCAT	60.036	AGCAGCAGCAGTCTCTCCTC	60.041	392
>chr_02.045	chr_2	549365	549379	(CCT)5	ATCTCGAGGTCCGCAGAGTA	59.973	ATTGCAAACGAATTGGGAAG	59.938	473
>chr_02.046	chr_2	569018	569035	(TGA)6	GTTGGGAGAGCTGTTCTTCG	59.989	CGCAGCTGTTACAGTGGAAA	60.05	500
>chr_02.047	chr_2	575750	575767	(GAA)6	ATCGACTTTGGCAAGAATGG	60.074	TGCTGCAAATTGACGAGTTC	59.995	439
>chr_02.048	chr_2	609620	609640	(TAG)7	GGGCAATAGCACTAAGGACG	59.73	ATGTTAAAGAGCGCATTCGG	60.23	440
>chr_02.049	chr_2	617643	617657	(TCA)5	ACCCTCCATCGATCCTTTCT	59.896	GTACGGTCGACTCGGTGATT	59.997	216
>chr_02.050	chr_2	632879	632893	(GGA)5	CGTGAAGTGCAGGAATTGAA	59.84	CCACCAGATGCGGTAGACTT	60.134	392
>chr_02.051	chr_2	643937	643960	(TGG)8	TCAGCACATTTTTCAGCTCG	60.134	GGTGATCTGAGCCTTCTTGC	59.957	286
>chr_02.052	chr_2	648203	648217	(CAA)5	TTGGTATACCTACCTCGCCG	59.975	CAATTTCCAAAAAGGCCAAA	59.916	356
>chr_02.053	chr_2	690486	690500	(AGG)5	ACCTCGACAAGAGCAAGCAT	60.02	TCATAACCGTCCTAGCCACC	59.955	171
>chr_02.054	chr_2	707510	707532	(GTT)5 (TGC)4	TTCCATGGACATCGTGAAGA	60.048	ATCCCACGAGATCGAGTACG	60.096	446
>chr_02.055	chr_2	709570	709584	(GTC)5	TGGCCATCAAAATTCGGTAT	60.153	CATTGTGGTGTAGACGGTCG	60.025	257
>chr_02.056	chr_2	710682	710696	(GAT)5	TGTCGTGTAAAGAGGCGTTG	59.904	TGAAACACAACCACAGCCAT	60.008	261
>chr_02.057	chr_2	739345	739359	(CTG)5	CTGGATCATCGGGAGTTGTT	59.927	GAGGCATTCATCGATTTCGT	60.043	453
>chr_02.058	chr_2	741133	741147	(TGC)5	GCCTGCAAAGGAGGTAGTTG	59.875	ACTACCTGCCCACTCATTCG	60.134	280
>chr_02.059	chr_2	741697	741723	(GTG)9	GATTCGAGGAAGTCGACGAG	59.95	GGCCTAGCAACACCAAGAAG	59.875	490
>chr_02.060	chr_2	751961	751976	(GAGC)4	GGAGGGTGAGGAAGAAGGAC	60.05	CGAAGTTTGGATGGCTGTTT	60.11	430
>chr_02.061	chr_2	778321	778335	(TGG)5	GCTTGAAGGTCTGGAAGTCG	59.989	GTGTTGTTCGTGACCCCTCT	60.009	257
>chr_02.062	chr_2	791725	791742	(GTG)6	GTTGACTCTCGAGTACGCCC	59.874	ACACGATCGACAACACCAAA	60.008	209
>chr_02.063	chr_2	791893	791907	(CGT)5	TTTGGTGTTGTCGATCGTGT	60.008	AGTTGGAGATTTGGTGCGAC	60.119	409
>chr_02.064	chr_2	834746	834773	(G)12 (AAG)6	GCTTGTTGATTTCCACGGTT	59.978	GCATTTCCGTCCAGTCTCAT	60.081	374
>chr_02.065	chr_2	848092	848107	(TTGA)4	TTCAGAGGTCCAATCCGTTC	60.05	GCAGACGTGTCGTCCAAGTA	59.905	313
>chr_02.066	chr_2	851768	851782	(CAG)5	TGTTGATGAGGAGCGTGAAG	59.984	ACTGGTTGTAGGCGTTCCTG	60.171	473
>chr_02.067	chr_2	851837	851851	(CAG)5	AAGAGGCTCAGCAGCAGAAG	60.035	TACTGGGAGTAATCGCTGGG	60.088	145
>chr_02.068	chr_2	851968	851985	(GCA)6	AAGAGGCTCAGCAGCAGAAG	60.035	TCAGACTGGTAGGCATCGTG	59.855	493
>chr_02.069	chr_2	861828	861842	(TCC)5	TCGCTAAAATTCATACCGCC	60.061	CATCGTTATGGAGGAGCGAT	60.059	431
>chr_02.070	chr_2	879693	879710	(GAC)6	AAACAATCATATCTCGCGGC	60.067	CTCAGGTCGTGAATGCAGAA	59.984	439
>chr_02.071	chr_2	894912	894937	(TGC)5 (CTT)4	CTTCCAGCTCCTCCTCAATG	59.943	CAGGAGCGACAGAACATCAA	59.984	175
>chr_02.072	chr_2	899192	899206	(CCA)5	GAAAAGAGCAATGTCCAGCC	59.82	GGTGATTCGTCGTTCGAGAT	60.081	351
>chr_02.073	chr_2	899866	899880	(CGA)5	ACAGGAGCCGAAGATCTCAA	59.95	TCCGTAATCCTCTTCATCGC	60.177	355
>chr_02.074	chr_2	899903	899917	(GAA)5	TCTACGCCCGTTATACGACC	59.982	TCCGTAATCCTCTTCATCGC	60.177	469
>chr_02.075	chr_2	912190	912204	(CTC)5	AATGGAAGAATGGATGGCTG	59.894	CAACGCTCACAACTCTGGAA	60.025	194
>chr_02.076	chr_2	932946	932960	(TTG)5	AGGTTGTTTGATGCTGGTCC	59.973	TCTACGGCTTACGGCTGAGT	60.037	417
>chr_02.077	chr_2	946683	946698	(AAGC)4	GAGCATGATCTCCAACCCAT	59.893	ACGTCGTTTTCACAGTGCAG	59.946	242
>chr_02.078	chr_2	950066	950080	(CAA)5	CGTACTCCACCATCCGAAGT	59.989	TCTTGGAACGAAGGCAGTCT	59.989	444
>chr_02.079	chr_2	952084	952098	(GTG)5	GAGATGGGATTGGAGGTCAA	59.862	TCTCCTCTCTGCCTTGGAAA	60.065	384
>chr_02.080	chr_2	953582	953599	(CTG)6	TTGAGGTGTGTTCTGCTTGC	60.032	CCTGGAGGATTTCAAGGTCA	60.042	147
>chr_02.081	chr_2	959043	959060	(CCA)6	TGCTTGTTGTGTTTAAGCCG	59.911	AACCAGCCATTTTTACGTGC	60.003	428
>chr_02.082	chr_2	982510	982524	(TCG)5	TGCGTCTCTTTCACGTTCAC	60.032	CAGGTGGATCAATTCCGTCT	59.927	248
>chr_02.083	chr_2	995897	995924	(GAG)4 (TGG)4	GAAGGAAGCGATATGTGGGA	60.036	TCCCATGCTAACCTTATGCC	59.923	389
>chr_02.084	chr_2	1085988	1086002	(CGG)5	ACCAAGTGCCGTCCAATAAG	59.993	CACTGACACCACTGTACCCG	60.064	138
>chr_02.085	chr_2	1087460	1087480	(TGT)4 (TATG)3	ATCGTCAGTGCAGTGTCTCG	60.055	CAGTCGTGCGCAAAGTGTAT	59.935	162
>chr_02.086	chr_2	1137317	1137332	(ATGA)4	AAGCTGTAGAGGAGGGGAGG	59.834	GCATTCCACAGCACAGAAAA	59.847	134
>chr_02.087	chr_2	1142692	1142707	(GTTA)4	GGCTGGTAAGATGGCCAATA	59.923	ATCGTTAACCTCCTTCGGCT	60.096	475
>chr_02.088	chr_2	1150533	1150548	(AC)8	AAGATCGGATGAGATGACGG	60.034	CAATGAACACTGTCGGATGG	59.96	448
>chr_02.089	chr_2	1160722	1160749	(AGT)4 (TGCT)3	ACTTTATTGCCGAGGAGGGT	59.962	AAGCGATGCCACAGAAGAGT	60.02	372
>chr_02.090	chr_2	1192575	1192596	(CGG)5 (GGT)4	AGAATACACACGGTGGAGCC	59.997	AACATCGAATCAAAGGTCCG	59.933	331
>chr_02.091	chr_2	1192823	1192837	(AGA)5	GAGGCATTGCCATTACCTGT	59.962	CTCCACATGACTCCCCTCAT	59.92	471
>chr_02.092	chr_2	1193604	1193625	(TCCT)3 (CCTT)3	AAACATTTCCGAGATCCACG	59.933	CTGGTCCGGATGGGTATATG	60.029	294
>chr_02.093	chr_2	1200338	1200352	(ATG)5	GTGGGTACGCGATAGGTGAT	59.843	GTAACGGCAGGGAGATTGAA	60.074	438
>chr_02.094	chr_2	1212932	1212946	(CGA)5	AGTACATCGGTGATGTGCCA	59.992	AGCACAGGTAGATGCTGGCT	60.043	313
>chr_02.095	chr_2	1225858	1225875	(CTT)6	GAAAGCGACAACAGTCGTGA	60.032	GGCCGAAGAAGAGTCAACAG	59.989	434
>chr_02.096	chr_2	1232542	1232556	(GCC)5	CAGCATGCCCTCTAAGGAAG	59.971	CGTGACGACCATGATGAGAC	60.121	459
>chr_02.097	chr_2	1237941	1237955	(CGA)5	GAGTACTCCCCTGACCCACA	59.962	CTTGTTGGCGGATCTGACTT	60.255	302
>chr_02.098	chr_2	1265284	1265298	(TCA)5	CCTTGTCCGATTCCTTACGA	60.066	AGGACAAGGGCGTACAAATG	59.993	399
>chr_02.099	chr_2	1288715	1288736	(TTGA)3 (GCTC)3	AGCGAAGTCGAGGTGAGTGT	60.057	CCGTGTCTTGTCTCGTCCTT	60.298	463
>chr_02.100	chr_2	1289188	1289205	(AGC)6	GTGAGCATGAGCCTCTCACA	60.146	CCATTTGCTGCTCCATACCT	60.096	184
>chr_02.101	chr_2	1289414	1289429	(CGGC)4	GTCGGAGGTACGAAGCAAAG	59.875	GCACAGTACCAGTCGCGATA	59.895	466
>chr_02.102	chr_2	1289520	1289543	(AAGG)3 (AAGG)3	GAGGTACGAAGCAAAGCACC	59.882	GCACAGTACCAGTCGCGATA	59.895	462
>chr_02.103	chr_2	1292348	1292362	(ATC)5	GCATCGCATCACATCGTATC	60.072	CAGGAGAGCCATTCCCAATA	60.029	472
>chr_02.104	chr_2	1309393	1309407	(CCT)5	TCTGCAAGACATCAACCTCG	59.984	CAGGTCCACGTCCAGAATTT	59.966	363
>chr_02.105	chr_2	1324886	1324900	(GTC)5	GTACCGCCAGTGGTTGAGTT	60.035	CAAGATGAACGACCCGATCT	60.073	466
>chr_02.106	chr_2	1349792	1349809	(ACG)6	TACGCAACGTCGTGAAAGAG	60.05	CTTTTAGCGTGAGACGGGAG	60.008	257
>chr_02.107	chr_2	1365511	1365528	(GAC)6	TCATCTCCCCCTTCACAGAC	60.048	GACAAATTCATGGTCGGCTT	59.939	418
>chr_02.108	chr_2	1374079	1374096	(TCC)6	TGGTTTCGTCTTCTCCGACT	59.844	CATCGCCTTCAAATCCATCT	60.036	397
>chr_02.109	chr_2	1382709	1382737	(TCC)4 (CTC)5	CCTTCAACTCCTCGCTTACG	60.008	TTGTCGGGTGTACTCTTCCC	59.966	418
>chr_02.110	chr_2	1383048	1383071	(CAT)8	GGGAAGAGTACACCCGACAA	59.966	ATGTCGTTCCATCCATCCAT	60.018	433
>chr_02.111	chr_2	1389092	1389106	(TGG)5	ATGTCACCGAAGTTCAAGGG	59.966	TGTGTTCTTTCTGGACAGCG	60.025	303
>chr_02.112	chr_2	1389338	1389370	(TCC)11	CGCTGTCCAGAAAGAACACA	60.025	CTCGATTACGCTGTTCCGAT	60.235	219
>chr_02.113	chr_2	1390008	1390022	(TCG)5	TGTCGCCAATACACACTCGT	60.183	CGGGCTTCGTAGAGCTATTG	59.996	322
>chr_02.114	chr_2	1423085	1423099	(AAG)5	ACCACTCGACCTTCATCGAC	60.12	AAGGATGGAGTTGTCATCGG	59.927	388
>chr_02.115	chr_2	1459179	1459202	(TC)12	CAATAGGGCGTGAAGGTGTT	59.993	CTGAGCGTGGAGGTAGAAGG	60.005	238
>chr_02.116	chr_2	1467244	1467258	(TGG)5	CGGGTCGAGGTAGGTATTGA	59.948	TGCAGGACTGCTCATGATTC	59.95	437
>chr_02.117	chr_2	1474205	1474219	(GGC)5	CTCCTCATTACACCCCTCCA	59.92	GTAGCGAAACTTCCGTGAGC	60.022	478
>chr_02.118	chr_2	1477763	1477784	(TGCG)3 (CGA)4	GCGACTTCCGAAGAAAACAG	59.993	ACGACGGCTAGACATGGTTC	60.142	442
>chr_02.119	chr_2	1484068	1484082	(GTG)5	AGGGGTACGATGAAGCAATG	59.955	CACATGGACCAATCACAAGC	59.967	367
>chr_02.120	chr_2	1497500	1497514	(CTT)5	GCATCGCTCGTATCCTTAGC	59.973	CCATAAGCGTGCAGCAAATA	59.864	418
>chr_02.121	chr_2	1536480	1536494	(TCC)5	CCAAAAGGTCGCTATGCAAT	60.096	ATTCGGAACAGAATTGGCAG	60.074	126
>chr_02.122	chr_2	1541897	1541911	(GAC)5	GACAGGGATGAACCGTCATT	59.786	TCTGTGAAGCTCATGTTGCC	59.992	270
>chr_02.123	chr_2	1554229	1554243	(GAT)5	CTACGAGGAACAAGCGGAAG	60.008	AAATCCTGTTGGTCGTGCTC	60.119	321
>chr_02.124	chr_2	1554631	1554660	(GAA)5 (GCC)5	GAGCACGACCAACAGGATTT	60.119	GGTATCGTCCGTTTGCTGAT	59.962	426
>chr_02.125	chr_2	1555247	1555271	(CA)6 (CCAT)3	ACTTTGACGAAGACCGCATC	60.263	ACCGTTTTCCATCTGCAGTC	60.119	421
>chr_02.126	chr_2	1558772	1558799	(GTC)4 (TCG)4	GCGTGGTAGTTAGCCAGCTC	60.044	AAAGCTTCGGATGTGTTTGG	60.11	161
>chr_02.127	chr_2	1564761	1564775	(CCA)5	TAGCCCCTCTGTATCATCCG	60.051	ATTGTTCGCCGAGGAGTATG	60.096	321
>chr_02.128	chr_2	1570354	1570371	(ATT)6	TGTCCCACATGAAGACCAAA	59.935	ACTCCCTTGTCGTGTCCATC	59.969	437
>chr_02.129	chr_2	1575401	1575415	(TTG)5	GTGAAGGAGGGCATTGTGTT	59.973	TCGATGTTCACTTCTGTCGC	59.992	296
>chr_02.130	chr_2	1591804	1591818	(GGT)5	GACGGTAGCGTAGGAACGAG	59.898	GTCTTGACATGGTGTGGACG	60.005	400
>chr_02.131	chr_2	1638633	1638647	(GTT)5	GGATGAGCTTCGATGGTGTT	60.081	ATCGACATCACCTTCTTGCC	60.081	405
>chr_02.132	chr_2	1642485	1642499	(CGG)5	GTGGAAGAGGTGTTGGCAAT	59.973	CCACCGAACGACTGGTAAGT	60.028	416
>chr_02.133	chr_2	1651973	1651988	(ACCA)4	TCGAGATCGTGCTGAACAAC	59.992	TGTGACAGTGGAAGAGCCAG	60.022	291
>chr_02.134	chr_2	1713538	1713562	(TCT)5 (CTC)4	ATGACGAAGAACGACAACCC	59.973	ATTATGCTGAGATCCGCCAC	60.066	466
>chr_02.135	chr_2	1715902	1715917	(CGCT)4	ACAATCTCTCTCCTGGCGAA	59.95	ATAGTCTGGTGCTGCGAGGT	59.898	253
>chr_02.136	chr_2	1750355	1750369	(ATA)5	CTCAAACATTGCTCCCCACT	60.111	GTAGCAACGTAGGGCAGAGG	59.898	388
>chr_02.137	chr_2	1774717	1774732	(TGGC)4	CATGCGTAGGACAGACAGGA	59.855	TGTCATCAACCGGAATCAGA	60.048	201
>chr_02.138	chr_2	1781980	1781994	(CTC)5	TTCGAGGGATGTGATCTTCC	60.011	CTTTGTAGCGAAGGTGAGGG	59.869	389
>chr_02.139	chr_2	1782870	1782895	(GTG)4 (GGTG)3	GGTGTTTGTGTACGGTGCAG	60.072	AGACACTTCCCATACGGACG	59.989	340
>chr_02.140	chr_2	1785848	1785883	(GCT)12	ACACCAAAGAAGGATCCACG	59.966	GCCGGAGGTCTATCAGTTTG	59.694	356
>chr_02.141	chr_2	1786856	1786882	(CGG)6 (TGG)4	ATATGGTCACGGCTCTTTGG	59.955	TCGATCCTCTCTCTGCCTGT	60.096	360
>chr_02.142	chr_2	1800663	1800677	(GAA)5	GCATGTTGGTGGTGAAGATG	59.967	AGCTCCAGCTCTGGGTTGTA	60.012	228
>chr_02.143	chr_2	1827711	1827737	(GGA)9	GGACGGTGACGACGATTACT	59.997	GAATGACGCGAGGAAGAGAC	59.957	407
>chr_02.144	chr_2	1830923	1830946	(AAGC)6	GTGGCGTAAGAGGAGAGACG	60.012	GACCAGGTGTGAAGGTTGGT	59.859	254
>chr_02.145	chr_2	1850653	1850667	(CAC)5	ACAGAGCTCGAAAGCCTCAA	60.277	ATCACCAGTAAGGTCCACGC	59.997	480
>chr_02.146	chr_2	1856153	1856176	(CATT)6	AGTGTTGCGAGTGTGGTGAG	59.94	GGAAAGATGATGGAGGACGA	60.011	460
>chr_02.147	chr_2	1858893	1858919	(TCCC)3 (CTCC)3	CGTGATAGCATTCCTCCCAT	59.917	GAGGGAGGTCAGTGAATGGA	60.048	288
>chr_02.148	chr_2	1867924	1867938	(CTT)5	TAGAGAGCCGGTCTGCCTTA	60.11	AGCAACAACGTAGCAAGCCT	60.081	216
>chr_02.149	chr_2	1918062	1918076	(TGA)5	GAAATTGTGGCTTCGGGATA	59.901	AAATCAGGCACCGTCGTAAC	60	290
>chr_02.150	chr_2	1947400	1947415	(TATC)4	GGGTACCGTCACTGCTTCAT	59.997	TATTACCGCCCAAAAATGGA	60.144	476
>chr_02.151	chr_2	1949308	1949322	(GTT)5	GAACGATCGGGAAAGTCAAA	60.051	CAACCATCGACACTCCCTTT	59.966	102
>chr_02.152	chr_2	2017732	2017746	(AGC)5	ATGACCACACTACGGGAAGC	59.997	CACCACCATCACAAATGCTC	59.967	496
>chr_02.153	chr_2	2029789	2029803	(CGG)5	ATTTGAGAGTCGCAGCCAGT	60.02	AATGACTTCCCATGTCTCCG	59.927	304
>chr_02.154	chr_2	2037881	2037911	(TCC)5 (CTC)4	GAGCTCCTGGTCGAGAACAC	59.993	GCCGTTGGAGTCTTTGGTTA	60.11	334
>chr_02.155	chr_2	2038206	2038220	(CTA)5	CACGATGACACTCTCTCCGA	59.98	ACAGAGCAGGATGACCGAGT	59.866	255
>chr_02.156	chr_2	2068549	2068566	(GAC)6	GAGGTGGTGGAAGACCAAGA	60.088	CGTCGCTGGAGATAGAGGAC	59.973	240
>chr_02.157	chr_2	2071501	2071520	(G)12 (GAGG)3	TGCTACAAGACGGGAGTGTG	59.897	AAACGGGGCATGATGAAATA	60.153	402
>chr_02.158	chr_2	2086538	2086561	(CTC)8	CATGTGTCAAACTCCGATGG	59.96	TGAAGCATGATCGAGAGTGG	59.942	381
>chr_02.159	chr_2	2128319	2128333	(CCA)5	CTTCAAGTCGGAAGCTGACC	59.989	CTTTTGATTCGATGACCCGT	59.933	451
>chr_02.160	chr_2	2133455	2133469	(GAG)5	TTTCTCCTCCCTCTCTTCCC	59.749	GTCTCCTATCTCGGCGTCTG	59.973	482
>chr_02.161	chr_2	2137729	2137743	(TTC)5	ACACCACATGTCCGTGCTAA	60.032	AATTCGACCTGAGAGGCAGA	59.95	301
>chr_02.162	chr_2	2142065	2142089	(GGA)4 (GGA)4	TTGGAGATGTGGGAAGAAGG	60.042	ACAGCTCGTTGAAGGAGGAA	59.989	472
>chr_02.163	chr_2	2148419	2148433	(AGA)5	CCTTCAGGTCAATCCCAAGA	60.042	AAGCAGACCGATACACCCAC	59.997	254
>chr_02.164	chr_2	2159642	2159656	(CAC)5	CTGCTGATCACGGCTTATGA	59.972	TAGAGAAGCTCGGCTTGGAG	59.853	383
>chr_02.165	chr_2	2172716	2172739	(CTC)8	CTCCTGCGTTGGGTTACAGT	60.171	ATTGAAGTGGTTCTGGGCAC	59.973	298
>chr_02.166	chr_2	2181089	2181121	(TCC)11	CCTCGCTATGCAACAAGACA	60.011	CGGTTGGAGGTTTTCTTCAA	60.081	446
>chr_02.167	chr_2	2217639	2217656	(CCT)6	AAGAAGTCGGTTCCATGTCG	60.111	CTGAAGTTCCTCCGCAACTC	59.989	402
>chr_02.168	chr_2	2238563	2238592	(CCG)8 (CCA)5	CACAGAGGAACTTTCGGAGC	59.989	TCGCTGAAACACTGATGGAG	59.984	200
>chr_02.169	chr_2	2242698	2242712	(AAG)5	CTTACCATGATTTGGCGCTT	60.096	CGTAATCACCGCCTTGGTAT	59.845	422
>chr_02.170	chr_2	2266255	2266269	(GCA)5	TCACAATGGCAGCAGTCTTC	59.992	TGGACTGATGGTGGATGAGA	60.046	137
>chr_02.171	chr_2	2272471	2272488	(CGG)6	CAATCGATGCAGAGGAGACA	59.942	CGTCTCTGGATGAACGAACA	59.831	441
>chr_02.172	chr_2	2275361	2275384	(GAA)8	CAGACAAGCCATTGATGGTG	60.112	CAACTTACGCTCTTCTGGGC	60.015	299
>chr_02.173	chr_2	2295231	2295255	(TGC)4 (TTC)4	ACTCCTCTTGCTGCTTCTGC	59.898	CCTACTGCTCTGGATCTGGC	59.973	391
>chr_02.174	chr_2	2311861	2311878	(CTC)6	TAAAAGCAACCCAAACAGCC	60.11	TAAGTCCTTCGAGGGTGGTG	60.103	447
>chr_02.175	chr_2	2329849	2329863	(GAG)5	CATTTGTTCGTGGGTGTCAG	60.001	TCATCACAAAGCCACGTCAT	60.12	223
>chr_02.176	chr_2	2329906	2329920	(GGC)5	CATTTGTTCGTGGGTGTCAG	60.001	GGAGACCCTCACAAGTCGAA	60.238	402
>chr_02.177	chr_2	2334676	2334700	(GGT)4 (TTTG)3	TGTTCGCGATTGTGGATAGA	60.22	AACAACTTCATTCGGGCATC	59.939	259
>chr_02.178	chr_2	2351541	2351567	(AGC)9	GACTGGGAAATAAATGGCGA	59.901	CACGTCTTGGAACTGACGAA	59.873	315
>chr_02.179	chr_2	2383707	2383722	(AGCC)4	TCTTTGCCCTTGTCATACCC	59.933	CAACCGGAGAATGACTCCAT	59.927	223
>chr_02.180	chr_2	2390889	2390917	(CAA)4 (GCA)5	AGACGCAACAAGCTCCTCAT	60.02	AGTCCGGCATTTTCTTGTTG	60.11	175
>chr_02.181	chr_2	2414950	2414964	(CCT)5	ACCGCACCGAATTAATGAAG	59.96	GAGAGGATGACTGCGAGGAG	60.096	238
>chr_02.182	chr_2	2416604	2416618	(GGA)5	CCTCCCTCTGATCCTTCTCC	60.149	CACTCCGTCTTCGACTCCTC	59.986	498
>chr_02.183	chr_2	2419484	2419503	(GAT)4 (TGG)4	CTATCGGTGGTGGCAATTCT	59.955	GTCCTGCGAATGCCATACTT	60.103	467
>chr_02.184	chr_2	2421980	2421994	(TGG)5	CGGAGATGCATAAGGGACAT	59.917	CAAACCCAACCGTACCACTC	60.269	216
>chr_02.185	chr_2	2428350	2428367	(CTC)6	GCAGCAGCAGAAGGGTATTC	59.985	CTCAAAGTCAAAGGCGAAGC	60.132	295
>chr_02.186	chr_2	2434641	2434655	(CGC)5	GGTCTCGTGCTGTGACGATA	59.862	ACTCTGGCCTTGCTGAGGTA	60.012	431
>chr_02.187	chr_2	2453452	2453466	(GTC)5	CGAGATCAAATTGCCCTCAT	60.036	CGCCTACTCCACCAACTCTC	59.867	487
>chr_02.188	chr_2	2455585	2455599	(AGA)5	CGCCTCGCTTAATTCTTCAG	60.11	TCGTCGAACAGAGTGTCGTC	60.03	447
>chr_02.189	chr_2	2455877	2455904	(GAA)4 (AAGG)3	GGGACGTTCTCTTTGAGCAG	59.989	AACAGCTGCTTCAGGTCGAT	60.02	391
>chr_02.190	chr_2	2516825	2516842	(CGC)6	CTGTCTGACCTGTGCTCCAA	60.022	CGCTCAGGATCGACCATTAT	60.059	482
>chr_02.191	chr_2	2518160	2518174	(CTC)5	TGCCAAAAGATGTGCTTGTC	59.847	AACAGGTTCCCACATTCAGC	59.973	495
>chr_02.192	chr_2	2521539	2521553	(CGA)5	CTGCCTCTTCCTTTTGTTCG	59.986	TTAATGAGCGCTGTGCATTC	59.983	417
>chr_02.193	chr_2	2537638	2537652	(GCT)5	AGAAGGTCCTCCTCACAGCA	59.986	GTATGGATGCCAGTGACACG	59.992	452
>chr_02.194	chr_2	2562877	2562891	(ACC)5	CAGCTTCTTCCAACCGAGTC	59.989	GACCGAGATGCTGAACGATT	60.226	468
>chr_02.195	chr_2	2597473	2597487	(TCT)5	TCCCAGACTCCCAATCAGTC	60.048	CTAGGATCCGCTGATGAAGC	59.939	255
>chr_02.196	chr_2	2600441	2600455	(GTC)5	GCGGTAAATATGAGCACCGT	59.988	CGGAGACGGAAGTGAGAAAC	59.844	348
>chr_02.197	chr_2	2605829	2605873	(CGT)15	TGCATTGATTGATGGAGGAA	60.009	GGTGAAGTTGTAAGGCCCAA	59.971	202
>chr_02.198	chr_2	2606543	2606557	(AGG)5	ACGTTATTGAGGAACGGCAC	60	AATGTCCACAAGTCTTGCCC	59.973	428
>chr_02.199	chr_2	2652167	2652188	(GCT)4 (CTCC)3	ATGTTACATTTTCGCAGCCC	59.967	GACTCCTCAGCAAGATTGGC	59.957	184
>chr_02.200	chr_2	2657881	2657898	(AGA)6	GCAGAGGAGGTGAGAACAGG	59.986	AGCAGCAGGTCTGTGGACTT	60.057	490
>chr_02.201	chr_2	2657904	2657931	(GAG)4 (GATG)4	GCAGAGGAGGTGAGAACAGG	59.986	AGCAGCAGGTCTGTGGACTT	60.057	490
>chr_02.202	chr_2	2657944	2657977	(TG)17	GCAGAGGAGGTGAGAACAGG	59.986	CAGGTCTGTGGACTTGTGGA	59.705	485
>chr_02.203	chr_2	2658043	2658057	(AAT)5	GGTGTCTGGGTGTGTCTGTG	60.045	AGTCTTCTCCAACCGGGAAT	59.935	297
>chr_02.204	chr_2	2668696	2668710	(TCA)5	TTCTGTCCAAGCGTGTATGC	59.871	ACTGCTCCCACATAAATCCG	59.955	488
>chr_02.205	chr_2	2672804	2672819	(AGGA)4	TTATCCTGTTCCTGGGCTTG	60.066	TCAATCGTTTGTCAAGCAGC	59.995	392
>chr_02.206	chr_2	2706333	2706347	(GGC)5	TGATGTTGGAGGTGTGGAAA	59.935	GGCGAATGTGTGTGTGTCTC	60.171	383
>chr_02.207	chr_2	2706628	2706669	(ATC)14	TGTAGCATCCGGTGACTCAG	59.855	AAGCAGGCAGGTACGAGAAA	60.015	392
>chr_02.208	chr_2	2706989	2707014	(TCC)4 (CCA)5	CTGCTATCTCTCCGTCCGTC	59.973	GAGAGAGTGGGATGGGATGA	60.008	479
>chr_02.209	chr_2	2714758	2714772	(TCC)5	GTGGTACCCCAAGACGAGAA	59.966	GATTCACGTTTGGCGAGATT	60.081	259
>chr_02.210	chr_2	2720686	2720700	(TCA)5	CCGGGAATGGATAGCAAGTA	59.916	GGGAAATTGATCTGGCTTGA	60.014	126
>chr_02.211	chr_2	2732182	2732196	(AAC)5	GTGCTTACTCGGAGGTCTGC	60.02	ACGACTGGACCCTTGAATTG	59.966	490
>chr_02.212	chr_2	2748664	2748679	(CACG)4	AAACAACCGCTATCCCACAG	59.993	CCAGAAGACGTGTGTGGTTG	60.194	289
>chr_02.213	chr_2	2749138	2749162	(GCC)4 (CTC)4	AAGCAACAACACCTTCCACC	60.012	AATGGACCACCTTGCTCTTG	60.111	491
>chr_02.214	chr_2	2751061	2751078	(TCT)6	GGATCGAGGTTAGGTAGGGG	59.783	CCAGGCATCTCATCTCCAAT	60.034	317
>chr_02.215	chr_2	2751837	2751864	(TCT)6 (CTC)4	GGGACTTGGGACTTTGTTGA	59.943	TCTCTTTCACGTGCGATTTG	59.988	218
>chr_02.216	chr_2	2758497	2758518	(AG)11	TTGGCTGTGCTTGTTTTGAG	60.027	AGGGCTGTACATCAATTGGG	59.813	387
>chr_02.217	chr_2	2759336	2759353	(GCG)6	TAGCCGTTGCCTTGGTAGTT	59.769	GCAGATGAAGACCTCAAGCC	59.957	449
>chr_02.218	chr_2	2761911	2761934	(TCG)8	GACAAGGCAGCACTGTCAAA	60.032	CTGGCATTGCTACTCGTTCA	60.011	373
>chr_02.219	chr_2	2784091	2784105	(GCA)5	GAGCGGTACTACATTCGGGA	60.096	AGTCGAAGTTCATGTTGCCC	60.119	437
>chr_02.220	chr_2	2789948	2789962	(CGA)5	TTGCTTTGATTGTCTGTCGG	59.84	ATGATATCAACGGCTCTCCG	60.059	313
>chr_02.221	chr_2	2791445	2791459	(AGA)5	GCTCTTGAAGAATATGCGGC	59.951	TACCTGCCCACCTATATCGC	59.945	351
>chr_02.222	chr_2	2793786	2793803	(GCA)6	TCAGATGCAGCACTGGTTTC	59.992	AAGCTCGATTTTTCCTGCAA	59.96	102
>chr_02.223	chr_2	2821434	2821449	(AGAC)4	AAGTCGCTCAGAGGATTGGA	59.95	TGGTCTCTGGAAGGAATTGG	60.042	232
>chr_02.224	chr_2	2828353	2828367	(CAC)5	TGACCACGGTGCATATCAAT	59.805	GGAGCTCTTCGGAGACAATG	59.95	404
>chr_02.225	chr_2	2833734	2833749	(AG)8	GATAGACGCGAAAGTCCAGC	59.985	GGATCGTCGAAGTCACGTCT	60.269	447
>chr_02.226	chr_2	2850771	2850785	(GGA)5	CTCTCCCACTTTCTCGTTCG	59.982	TGATATATTCCTCGCCAGCC	60.023	456
>chr_02.227	chr_2	2854585	2854599	(CGC)5	CATCCTCGACGTCCTCTCTC	59.945	TATTGACGTGAGGCTTGCTG	60.011	216
>chr_02.228	chr_2	2860749	2860769	(CTC)4 (CTC)4	CACAGCGTCCAGATATCCCT	60.096	GCAAAAATCACCCAGACGAT	59.939	470
>chr_02.229	chr_2	2875395	2875415	(GGA)4 (AGA)4	CGCTCTGGAGAATTTCTTGG	59.948	TCCTCCTCGAAATCGTCATC	60.158	180
>chr_02.230	chr_2	2884779	2884793	(CCT)5	CCCAGGGATAGTCCCAAAAT	60.011	CTGGATCGTCGGAAATGAGT	60.073	262
>chr_02.231	chr_2	2889207	2889221	(CTC)5	AAAGATCAAGCTCGCCTTCA	60.096	TCGGAAATCCACACTCAACA	60.088	187
>chr_02.232	chr_2	2892652	2892669	(GAA)6	CATCAACCCCTCTTCTCCAA	60.042	AACCCCTCCTCCTCTTCAAA	60.045	298
>chr_02.233	chr_2	2909509	2909523	(GGT)5	TGCAGGTGTTGTATCAGGGA	60.112	CAGAAGCAAGACGCAGTGAG	59.922	379
>chr_02.234	chr_2	2910049	2910063	(CCT)5	TCTTGTGTCGCTGTACGAGG	60.049	ACTACGTCACAATCTCCGCC	60.142	440
>chr_02.235	chr_2	2915378	2915410	(TCT)11 (CTT)5	GTGCGCTGACATGTGAAGAT	59.87	ATCCAGAAGAGGACGGGAGT	60.073	404
>chr_02.236	chr_2	2915922	2915936	(CCA)5	ATTCAAATCATGGCCTCGTC	59.9	AACTTCTGGGAGGGGGTAGA	59.928	453
>chr_02.237	chr_2	2917044	2917061	(CGA)6	TCTTCAGCGTATGTTCGTGG	59.864	CCTCCCTACACCGTCGATAA	59.948	375
>chr_02.238	chr_2	2936061	2936075	(CTC)5	CCTCTTGCGGAGTCTTGTTC	59.989	TCACTTGCAAGATGTCCTCG	59.984	431
>chr_02.239	chr_2	2955650	2955664	(TCA)5	AAATTCACCGAACTGATGGC	59.939	GCAACCGACTCCATTCATCT	60.081	484
>chr_02.240	chr_2	2955869	2955892	(TTC)8	AAGGGCTTCTTTAACCGGAA	60.068	AATCTCGCCCTCACATCATC	60.042	239
>chr_02.241	chr_2	2963434	2963448	(CGA)5	CCCATGGAAGAACAAGCAGT	60.111	AGAAGACGACGGACTTGGAA	59.844	385
>chr_02.242	chr_2	2971095	2971109	(CAT)5	CCATGTCAGCTAGAACGGGT	60.134	ATCTTCGGGGGTAAAAATGG	60.013	350
>chr_02.243	chr_2	2972324	2972338	(TGC)5	CGCTCATGTCTGCCTTGTTA	60.011	ATGGATCCTCAGATGCTTGG	60.034	180
>chr_02.244	chr_2	2977615	2977634	(CGCT)5	AATTTCGCCAGTCGAAGAGA	59.955	GGTGAAGGGTGGAAACAAGA	59.943	391
>chr_02.245	chr_2	2984314	2984328	(AAC)5	ACGCCAAAGAGTGTGATTCC	60.119	ATGATTCTGCCGTTGACTCC	60.081	440
>chr_02.246	chr_2	2992401	2992415	(TTC)5	AGCAATTTCCAGGGAAGGAT	59.903	CTTTCCAAAAGCTGTGCTCC	59.993	259
>chr_02.247	chr_2	2996809	2996823	(CGA)5	CGCCCAGACTAACATGTCCT	60.134	CGACATGTCCATCGTGCTAT	59.552	477
>chr_02.248	chr_2	3029395	3029409	(CGA)5	CCGTCAAAGGCCAGTATTGT	59.993	AGTATTGCTGATTCGGGTGC	60.103	119
>chr_02.249	chr_2	3030702	3030719	(AAG)6	GGCGGTGTTTTTGCTTTTTA	60.109	GATGAGCTGTTTAGCCGGAG	59.978	232
>chr_02.250	chr_2	3031501	3031518	(GGT)6	CGAGCGGGTATCACAAAGAT	60.096	GAAGGTCGTGAGGAGACTGC	59.993	447
>chr_02.251	chr_2	3042685	3042711	(TCC)9	TTCCGCATCCTCCTTATCAC	60.036	AGGCTATTGTTGCGAGGAGA	59.978	242
>chr_02.252	chr_2	3043788	3043819	(CTC)6 (CCT)4	ACCGTCTTGACCTTCCCTCT	60.111	AGGAGATTTTTGGCGAGGAT	60.039	187
>chr_02.253	chr_2	3046743	3046757	(GCG)5	CAGCTGGAGGCAGTCTAAGG	60.149	GTGCTTGAGGAAGCAACTCC	59.997	162
>chr_02.254	chr_2	3049028	3049064	(TGCG)3 (TGCG)3 (GT)7	CACAATTGCAAATGACCGAC	59.972	ACATCTCCAACATCCCTTGC	59.934	472
>chr_02.255	chr_2	3053983	3053997	(GAG)5	TGCTCAATTGACTGCTGGTC	59.992	GGGGACGGGAGTTACCTTAG	59.821	300
>chr_02.256	chr_2	3061652	3061666	(CAG)5	GTCAACAACATGCTATGCGG	60.142	ACGTTTGGAGGGATGTTTTG	59.83	457
>chr_02.257	chr_2	3063573	3063587	(AGA)5	GTGTCTTGGGGTGTCGAAGT	60.009	ACGTCCCATTCGTCATAAGC	59.962	220
>chr_02.258	chr_2	3075311	3075325	(CCG)5	ACCGACCACAGCTAACATCC	59.997	TTGCCCATTACCTCCATCTC	59.894	373
>chr_02.259	chr_2	3076884	3076906	(GAG)4 (GAGG)3	AAGTTGATGGTCAGTTCCGC	60.119	CAAAGAAGAAATCAAGCGCC	59.96	205
>chr_02.260	chr_2	3084000	3084015	(CGCT)4	CATGCTTCACGCAAGAAAAA	59.992	TGATGAATTGCATGGGACAT	59.738	195
>chr_02.261	chr_2	3087251	3087265	(GAA)5	ACGGTTGTGGAGGAAGATTG	59.966	GATTTGCTTGCGAGTGTGAA	59.995	137
>chr_02.262	chr_2	3118243	3118257	(ACG)5	GTCGTACCTCCGCTTGGATA	60.096	CTGTCAAGCTTCGTGTGCAT	60.056	235
>chr_02.263	chr_2	3127231	3127245	(GTT)5	TGCTAGCTCTTCCCGATGAT	59.939	GCTGGATCCTGTGATGGAAT	59.893	194
>chr_02.264	chr_2	3143852	3143873	(TGA)5 (GATG)3	TATTCCTGAGTGGGTGGAGG	59.92	CGATACACGGGACCATATCC	60.036	399
>chr_02.265	chr_2	3148971	3148986	(CGCT)4	ACCTGGACCAGTGGAGTGAC	60.006	ACTCACAAGCGCAGAAGGAT	60.02	464
>chr_02.266	chr_2	3149489	3149504	(GCTT)4	TCAGCATGTACAGGGAGTCG	59.855	TTCCTGCTCGTATGAAGGCT	59.978	490
>chr_02.267	chr_2	3161083	3161109	(ACC)9	CAGCATCCTTGTCGGAATTT	60.074	TTGGGTTGGTGTCAGTTTGA	59.976	384
>chr_02.268	chr_2	3168718	3168735	(GTT)6	GGGAGGGGAGAGTGTAGAGG	60.066	GTGCATCAAACAACCACACC	59.862	112
>chr_02.269	chr_2	3171203	3171217	(GAT)5	ATCCTCCAACGAACACAAGG	59.966	ATTGCAAGGATTCCCAGATG	59.894	406
>chr_02.270	chr_2	3183806	3183820	(TCA)5	CAGTAAGGCAAGCAAGAGGG	60.008	ATGCGTTTCCATCAAAGGTC	59.939	344
>chr_02.271	chr_2	3302640	3302669	(AAGC)3 (ATGG)4	CCTCCCCTCAAATCATCTCA	60.003	AACAGCATATTCCGCCAATC	59.929	350
>chr_02.272	chr_2	3334027	3334046	(AGG)4 (GAG)4	GCTGCAGGAGGAAAGTCAAC	59.997	CTTCTTTCCTTCAACACCGC	59.853	434
>chr_02.273	chr_2	3335194	3335230	(TGGT)4 (GTG)4 (GGT)4	AGTGGTGTTGGAGGAGATGG	59.962	CAAACAACGAAACGCACATC	60.157	263
>chr_02.274	chr_2	3336355	3336369	(TGA)5	GAAGCTTTCAGTGCTACGGG	60.015	CGTCGGGCAGAAACAATACT	60.132	286
>chr_02.275	chr_2	3373450	3373464	(ACA)5	TACATCGGCAACTCCATTCA	60.073	GTGAGATTGAGGAAGCTGGC	59.957	269
>chr_02.276	chr_2	3374435	3374449	(ACG)5	GAGCTGGCAGAACTTGGAAC	59.997	GATCTGGACTCTTGGACGGA	60.199	467
>chr_02.277	chr_2	3390432	3390486	(GGA)6 (GGA)12	GCATGTCGTTGGTGTTGAGT	59.603	CGCATCACATCTCTCTCCAA	59.942	445
>chr_02.278	chr_2	3390746	3390760	(GGT)5	GGGAGGAGGAGAAGGATACG	60.03	CTCAGTGCGAGTCCAATTCA	59.984	451
>chr_02.279	chr_2	3419391	3419408	(TAC)6	CTATTCAGGCGCTCCACTTC	59.978	TAGAGTCCAAGCCAGCCCTA	59.971	132
>chr_02.280	chr_2	3423787	3423808	(ACCT)3 (CCAC)3	GCAGAAGGCCTCAGTCAATC	59.957	ACGAACTTCTGCGTTTGCTT	60.059	459
>chr_02.281	chr_2	3424433	3424450	(CCA)6	TCTGGCCTTGAGAGCAATCT	60.096	GGAGGCATTGGGTATCAGAA	59.894	465
>chr_02.282	chr_2	3441470	3441484	(CGA)5	TACTGTCAACCCGGAGAACC	59.966	GAAGGAGTCTGTACGGCGAG	60.012	173
>chr_02.283	chr_2	3449210	3449224	(GAG)5	AGTTCGATTGCTGATTCGCT	59.985	GTCTTCTTCCCCAACACGAA	60.088	166
>chr_02.284	chr_2	3481605	3481619	(CTC)5	GAGACTGACGTTCGCAACAA	60.032	TGGGAGGGTGTTTGGTGTAT	60.088	433
>chr_02.285	chr_2	3484243	3484266	(GGA)5 (GGC)4	TTAACCACACTCAGCAACGC	59.911	TAGCGACCTCAAACAATCCC	60.074	395
>chr_02.286	chr_2	3484490	3484520	(GGT)5 (GAA)4	CCTGAGGGGATGACTGTTGT	59.962	TAGAATTCACCCATCGAGCC	60.036	382
>chr_02.287	chr_2	3492709	3492724	(GAGG)4	TATGCTCGACTCGACGATTG	59.972	CCTCTTCCTATACGCCTCCC	60.053	397
>chr_02.288	chr_2	3546764	3546779	(GAAG)4	TAGCGCTGACAGCTAAAGCA	60.059	AAGGTGGAGTCTTGAAGCGA	59.989	381
>chr_02.289	chr_2	3562295	3562309	(TCG)5	GATAGCTCTTGCTTGTCCCG	59.978	GTCTAGGCCACCGACGATTA	60.096	357
>chr_02.290	chr_2	3568820	3568835	(A)16	TCACATCGAAAGCACTGGAG	59.984	ACGATGGGGTGGGTATAACA	59.933	262
>chr_02.291	chr_2	3568927	3568941	(AGA)5	CACATCGAAAGCACTGGAGA	59.984	GAGTGGGTATGGGAACGAGA	59.927	471
>chr_02.292	chr_2	3570225	3570247	(TGG)4 (ATG)4	GGGAGTTCGTAGATGTCGGA	60.073	TCTCTCCCTCCCATCAACAC	60.048	173
>chr_02.293	chr_2	3588260	3588274	(CCA)5	TTCTGTCCTCCCAGTCCAAC	60.088	GTCTACGCCAATTTCACGGT	60	152
>chr_02.294	chr_2	3636513	3636527	(TGC)5	TGACCTGGGTGTGTGAGTGT	60.045	CTCATTGATGCCACAACTGG	60.112	496
>chr_02.295	chr_2	3648729	3648748	(AAAG)5	CCGTGCTTTGAACTGGACTT	60.291	TGAACTTGTTCGCTGGAGTG	60.025	490
>chr_02.296	chr_2	3649310	3649324	(CTC)5	TCATCCTTCCCGTCATCTTC	60.011	TGTGTGGTTGTCGTCAAGGT	60.047	458
>chr_02.297	chr_2	3651593	3651607	(CCA)5	ATGTCCACTCTCTCCATCCG	60.072	GGAGGAGGACTTCCAGCTTT	59.817	269
>chr_02.298	chr_2	3653317	3653331	(CGG)5	ATGCTGGTCTCGGTTGAATC	60.081	GCCTTCTATTCGAGCAGTGG	59.978	158
>chr_02.299	chr_2	3654934	3654948	(GTC)5	GCCTCACTACTTCTCCGTCG	60.012	GTTTTCACCCAGCTTTCTCG	59.853	468
>chr_02.300	chr_2	3663262	3663284	(ATG)4 (GAT)4	ATAGGAAGCGAAGGAGCACA	59.978	GTTTCCACCATTCGAGCATT	59.939	201
>chr_02.301	chr_2	3672539	3672569	(CAT)4 (GTC)5	TGCCAACTGCATTTTCGTAG	59.872	GGCCAAGTCTGAGATGAAGC	59.957	488
>chr_02.302	chr_2	3693508	3693522	(AGA)5	ACCACATCGAGACATGGTGA	59.962	ACGCGCAAGGAAGTACAAGT	59.943	345
>chr_02.303	chr_2	3695934	3695982	(CGTC)3 (CAGT)3 (CGTC)3 (GTCC)3	ACCCCTGTGCGATAGATGTC	59.957	CCCTTCCTTCCCAAGAGTTC	60.045	470
>chr_02.304	chr_2	3696400	3696439	(AGTC)3 (CGTC)3 (CGTC)4	GAACTCTTGGGAAGGAAGGG	60.045	TCCACTCTCCCGTAAATTGC	60.074	471
>chr_02.305	chr_2	3706787	3706801	(GAG)5	GGGGGATCTCATGGTTAGGT	60.015	GAGGTGCAGGAAGTGGAGAG	59.986	454
>chr_02.306	chr_2	3717903	3717917	(CTC)5	TCTCGCGACTCCTCTTCTTC	59.827	ATCTCCCGATGCTTCAAATG	60.036	449
>chr_02.307	chr_2	3727762	3727776	(ACA)5	CTCCCTTCGAGAAGTGGTTG	59.837	CCATGATGATCGAGTTGTCG	60.072	228
>chr_02.308	chr_2	3728367	3728384	(GGT)6	GAAGAACCTTCAAACGCCAA	60.227	ATTGTTAGCGCAGGTTGAGG	60.27	392
>chr_02.309	chr_2	3728544	3728574	(CGG)4 (GGT)5	CCTCAACCTGCGCTAACAAT	60.27	TGGGAGGAAGAGGTGTCAGT	59.682	299
>chr_02.310	chr_2	3761622	3761636	(GAC)5	GCTGGCATGAGTCAAAGTCA	59.992	GGTAATTTCCGCAAGCACAT	59.967	252
>chr_02.311	chr_2	3767957	3767985	(CGA)6 (ACA)6	GGTGTTGGATCTTGCTTGGT	59.973	GAGACGAAGCAGGGTGAGTC	59.993	205
>chr_02.312	chr_2	3770347	3770361	(CCT)5	ATAACGGCAATTCACCGAAC	59.829	GTGGTGTGTCCACTTTGTGC	60.055	280
>chr_03.001	chr_3	25983	25997	(TCG)5	AGTGTCTGCGTGTTGTACGC	59.977	CCCTCACAAACACCCGTAAT	59.711	335
>chr_03.002	chr_3	33017	33031	(GTT)5	TTGACAGGTGTCGGTGTGAT	60.005	ATTGGGCTGACAAAGAATGG	59.933	465
>chr_03.003	chr_3	39135	39152	(ACG)6	GCCTTCATCGGAGTCATCAT	60.042	GAGTTGGAGCTCATAAGGCG	59.978	234
>chr_03.004	chr_3	41605	41620	(AGCG)4	ACCAGGCGGAGAAGTAGACA	59.867	CGAGCTGTGAGTGTTGGTGT	59.94	193
>chr_03.005	chr_3	49228	49242	(TGT)5	AGGGTGTGTTTTGAGTTGGC	60.012	TATCAGCGTCAGAAGGGACC	60.218	365
>chr_03.006	chr_3	52588	52612	(CGC)4 (ATC)4	TCAGACGAGAAGTCGAAGCA	59.855	GCGACTTTCACAACGACAGA	60.032	393
>chr_03.007	chr_3	53076	53090	(TTC)5	ATCCTTCAGTGGAACATGGC	59.934	CTTCAACAAGAGGGGCAGAG	59.982	467
>chr_03.008	chr_3	53614	53634	(CTC)7	CCCTGGTCCTGGTTGAAGTA	59.959	TCTTTTCGAGGTCGGACATT	59.67	199
>chr_03.009	chr_3	55548	55571	(CGA)4 (AGA)4	CTTTCTGGCTGAGATGGGAG	59.943	CACTCGGACGATTGGAAGAT	60.073	469
>chr_03.010	chr_3	55786	55814	(AGG)4 (GAG)5	CACCTTGGTCCCATTCTCAT	59.779	GGATGTCACCGATGTCTCCT	59.928	486
>chr_03.011	chr_3	55993	56007	(TGT)5	GGATTGATGTGAAGGGTTGG	60.173	AGGCAAGAGGGAGGAGAGTC	59.952	327
>chr_03.012	chr_3	56021	56035	(AAG)5	GGATTGATGTGAAGGGTTGG	60.173	GAGGCAAGAGGGAGGAGAGT	59.952	328
>chr_03.013	chr_3	72544	72558	(CGG)5	AAATGGCTTGGTCGTAGTGG	59.993	TGCTCGAAACTGTCAACTGG	60.025	398
>chr_03.014	chr_3	75630	75653	(GAA)8	GCGGAAGATGTGGTTCGTAT	59.962	AAGGCGGTGGTTAAGTGATG	59.993	474
>chr_03.015	chr_3	106953	106967	(GTG)5	ATTGCGTGAGTAAGGGGATG	59.955	GTCGTCGTGTGGAGTTCAGA	59.872	408
>chr_03.016	chr_3	106979	106993	(GTG)5	GAGTTTTTCCAGGTCGGACA	60.088	AAGAATAAGGTAGCCGGGGA	59.924	278
>chr_03.017	chr_3	109874	109888	(CAC)5	CTGACTCCGGGCACTTTTAG	59.869	TCGTCGTGTTGGAGTTTGAG	59.873	273
>chr_03.018	chr_3	115072	115099	(GTA)4 (AGA)5	ACGCGATTCCTTAAAGACGA	59.845	TACCGCCGTTCGTACCTATC	59.982	412
>chr_03.019	chr_3	142843	142860	(AG)9	AGGTAGATTTGGCGTCATGC	60.103	ACAAGCTTTCCCGAGAGTGA	59.989	360
>chr_03.020	chr_3	155269	155289	(GTC)7	GAAGGAGAGGATGTGTGGGA	60.048	AAGCGAGTCAAGAAGAAGCG	59.898	261
>chr_03.021	chr_3	161359	161373	(GCC)5	GTCCAGCTGGGCTTGTAGAG	60.012	TGGGTCTAACTATGGAGCCG	60.088	320
>chr_03.022	chr_3	175178	175192	(CCA)5	GAAGCTCTGGACGACTCCAC	59.993	ACGGAGAGGTGAGATGTGCT	59.866	344
>chr_03.023	chr_3	176275	176290	(AGGA)4	AAAGTCCGTCTCCAATCCCT	59.935	TGCAGTGAGTCTTTGCATCC	59.992	364
>chr_03.024	chr_3	176663	176677	(TTG)5	ATGCAAAGACTCACTGCACG	60.056	CATGAGCCAAAAGTGGGATT	59.933	461
>chr_03.025	chr_3	187012	187026	(CAC)5	GTAGTCCCCGTCGTTGTTGT	59.891	CGTTGTCGAAGATGAGGGTT	60.111	233
>chr_03.026	chr_3	197967	197981	(GAA)5	ATTGTGTTCCTCCTTCACCG	59.966	ATCTTCGCAATCTTCGTGCT	59.985	479
>chr_03.027	chr_3	207627	207642	(GCAA)4	GCTACGCGAGTCACATACCA	59.895	AAGCTGAGAGAGAGCGATGC	60.004	274
>chr_03.028	chr_3	209307	209324	(CAT)6	GACCTTGCTGACTCTGCTCC	60.143	TGAGTCGGACTATGCTGACG	60.008	327
>chr_03.029	chr_3	247560	247574	(CTT)5	TCTTCCGACCCTGAAATCAC	60.05	AAGGTTCACCGTCTGACCAC	60.009	493
>chr_03.030	chr_3	252183	252198	(CCCT)4	CGAGGAGAATGAGTTCGAGG	59.943	TTCCCTGCTCAATTTCCATC	60.014	437
>chr_03.031	chr_3	260765	260779	(CTT)5	CTTCTTCTTCAGTGGAGCGG	60.126	TGAACAGATACGATCCGCAG	59.823	469
>chr_03.032	chr_3	267906	267920	(TCA)5	ATCATCTGGGGTTCTCATGC	59.893	TTCTCAAGCAAGGTCAGCCT	60.134	473
>chr_03.033	chr_3	271650	271664	(CAG)5	GGTAAGGCAGTGTACCCCAA	59.853	CTACTTGTCCCACCCCTTGA	59.959	141
>chr_03.034	chr_3	274238	274258	(GTG)4 (ATG)4	TGCCGTCATCATCAATCCTA	60.033	CTTCCCTCCCAAATCTCCTC	60.008	328
>chr_03.035	chr_3	275106	275129	(AAG)6 (AAG)4	AAGCCCTTGTGTATCCGTTG	59.993	TCTTGGCCACTGCTTACCTT	59.875	254
>chr_03.036	chr_3	276978	276993	(AAAC)4	TGAAAATCCATACTGGGGGA	60.126	GCAATCAGTGTTGTGATGGG	59.967	500
>chr_03.037	chr_3	279353	279367	(GAG)5	AAAGAGCCGAGCAAAGCATA	60.117	TGGGATCGAATTTCTTCACC	59.871	334
>chr_03.038	chr_3	288062	288076	(GAC)5	TTGCTACAGCTTGTGCCAAC	60.058	ATTTGTGCTGCTGGTCACTG	59.905	451
>chr_03.039	chr_3	291415	291442	(ACCC)7	CCCGTATGCAGTCCAAAAGT	59.993	TCCCGAGGAAAGAGGGTTAT	59.897	495
>chr_03.040	chr_3	291484	291499	(CCAA)4	GCGACTTCTCCAGTCCAGTC	59.993	TCCCGAGGAAAGAGGGTTAT	59.897	331
>chr_03.041	chr_3	291874	291889	(GTCC)4	AAGCGCAAACCACAAAAACT	59.791	AGTTCCACGCTGAGTTGCTT	60.058	496
>chr_03.042	chr_3	291983	292022	(A)18 (GAA)8	CCGTTCTGGAGGAGATCAAG	59.797	AGTTCCACGCTGAGTTGCTT	60.058	261
>chr_03.043	chr_3	292923	292937	(TCC)5	GAGTGCTGGGGTATCGTCAT	59.957	GGGGAAGAAGATGGAGAAGG	60.008	366
>chr_03.044	chr_3	293113	293137	(TCC)4 (TCT)4	CCTTCTCCATCTTCTTCCCC	60.008	GAGTCGACTTCGGTTTGAGC	59.997	291
>chr_03.045	chr_3	294671	294685	(TCC)5	CAGCCGTCTCTCAATCATCA	59.942	AACAGCTCCTCCAAAGACGA	59.989	429
>chr_03.046	chr_3	296123	296137	(CTC)5	CTCTCTACCTCACCGGCAAC	59.867	TGGAGGAGTATTTTGGACGG	59.926	373
>chr_03.047	chr_3	310774	310788	(AGT)5	GATGATGTTGTCGATGACGG	59.925	TCACGAATGTGGCTCTCTTG	59.984	198
>chr_03.048	chr_3	311848	311862	(AGA)5	TTGCAGAAGTGGTGCTCATC	59.992	AAGACGTCTATGGCGTACCG	60.154	189
>chr_03.049	chr_3	320080	320094	(GGC)5	GAACTCGTGAGAGGAGTGCC	59.993	CGCTGGTGAAAATATTGCCT	60.096	138
>chr_03.050	chr_3	374148	374162	(GTC)5	TTGAGAAACAGTCACGCCAG	60.025	CTCCAACCTTGCAGACAACA	59.873	434
>chr_03.051	chr_3	379976	379991	(CAGC)4	GGCTTCTTTCTCGGGAGTCT	59.957	AGCGTCTTGCTACCTTGGAA	60.015	140
>chr_03.052	chr_3	413112	413127	(CTCC)4	CTGACTCATCAAGCGATCCA	59.942	AGGCAGGTTACGGGGAGTAT	59.848	330
>chr_03.053	chr_3	442416	442430	(CCA)5	CGACTTTCCTGCTGATGTGA	59.984	CTATGGCAGATTGAAGGGGA	60.029	369
>chr_03.054	chr_3	458266	458280	(CGT)5	CCATTCTCGCGGGTAAAGTA	60.089	GTTCTGCTCCTCTCCAGCAC	60.143	480
>chr_03.055	chr_3	474009	474024	(TCCC)4	ATTCGATTCCATCAAGCGAC	60.043	TTTGGTTTGGAGTTCTTGGG	59.942	474
>chr_03.056	chr_3	487464	487496	(GAG)11 (GGA)5	GGTAGATCGGCTGGGTGTAA	59.955	TTTCGCTCGAAGGTTTTGTT	59.861	255
>chr_03.057	chr_3	503508	503523	(TCCT)4	TCTTGGGTGATCTGAGGGTC	60.048	CTTGGCCTTTGGGTACGATA	59.953	320
>chr_03.058	chr_3	511241	511256	(TC)8	GCGGAAGAGCTCGAGTAGAA	59.859	TGCTGGTTCTCACACTCGAC	60.03	302
>chr_03.059	chr_3	527938	527953	(CCTT)4	GTGGTTGACAATGCTGGTTG	60.008	AGGAATTGGATGCGAATCTG	60.036	257
>chr_03.060	chr_3	533123	533137	(TGG)5	CGATATACGAGGCCAGTGGT	59.978	GATTGAGGGCAGATTGTGGT	59.934	260
>chr_03.061	chr_3	533388	533402	(GTG)5	ACCACAATCTGCCCTCAATC	59.934	TTTCACTTCTCCTTTCGCGT	59.993	206
>chr_03.062	chr_3	569148	569162	(CAC)5	ACTTCCACCACCATCAGGAG	59.962	CGGAGCCAAAGCACTATCAT	60.235	152
>chr_03.063	chr_3	569482	569496	(CGG)5	GAGCTTTCGGCTCAGTGTCT	59.751	AGTGAATGATCCAAGCGACC	60.081	302
>chr_03.064	chr_3	611179	611196	(CGG)6	CGTTCCGGTAGTATCCTCCA	59.948	AAAGCCCTCCTCTTCTCCTG	59.95	421
>chr_03.065	chr_3	657737	657761	(CTC)4 (TCC)4	GCTCCATCTCGTCGTGTGTA	59.862	GACGATGGTCCGAAGAAGAA	60.195	124
>chr_03.066	chr_3	664737	664751	(TCT)5	CGAGTGCTCTGAACCATGAA	59.984	ATTCGGGTGAATCTGGTGAG	59.927	284
>chr_03.067	chr_3	686965	686979	(TCG)5	GTCGGAACGGACTTGGTAGA	60.111	CGTGAGTTGAAGCGAAACAA	60.027	392
>chr_03.068	chr_3	695454	695471	(CTG)6	CTGAAGCTGGTCTTCGGTTC	59.989	GGAATAGCTTCGGTGGTGAA	60.074	183
>chr_03.069	chr_3	732389	732414	(CTC)4 (TCT)4	CACCCTTCTTCCCCTTCTTC	60.045	AAACCCGAGCAGAACGAATA	59.708	454
>chr_03.070	chr_3	738958	738972	(TTC)5	TACACCCCGGCAAGTATAGC	59.982	GTGGGTTCGGTCAGGTAGAA	59.966	258
>chr_03.071	chr_3	747260	747274	(CTG)5	CGATGGAGATGAAAGTCCGT	60.073	GCTTCAAAGTGAACTTCGGC	60	137
>chr_03.072	chr_3	752007	752021	(AAT)5	GCAGTAACGAGTCTCCCTGG	59.867	GCGATAAGCTTGTTTCCGAG	59.982	162
>chr_03.073	chr_3	834417	834431	(TTA)5	GATTAGCGCGGCCTATACCT	60.574	ACTATAGACGGCGGCTACGA	59.889	448
>chr_03.074	chr_3	859372	859386	(CAG)5	TCCCCAGTTTACCACTCGAC	59.966	CGCCATATTGAGGGTCTGTT	59.955	243
>chr_03.075	chr_3	863439	863454	(GAGG)4	GTTCGGTACATCGCCATCTT	59.962	CGGAGTGCTCAACATCTCAA	59.984	470
>chr_03.076	chr_3	901067	901081	(CGA)5	ACAACCCCAGCATTCAAAAG	59.971	GAATGTCGAGGGAAAGGACA	60.05	312
>chr_03.077	chr_3	907270	907291	(GAG)4 (AGA)4	TCACGAGTGCGTACAAGGAG	60.049	GACGTTGAGACCAGCTGTGA	60.03	341
>chr_03.078	chr_3	907717	907731	(GAA)5	TCACAGCTGGTCTCAACGTC	60.03	ATCACTCTCAACCCTCACCG	60.112	327
>chr_03.079	chr_3	924810	924836	(CCT)6 (CCG)4	ACACCTCCACCAAACTACGC	60.035	TCTATCACTAACGTCCCGCC	60.096	411
>chr_03.080	chr_3	931858	931872	(GGT)5	AGACATTTCCGTCCTTGGTG	59.966	CAAGGAGATTGAGAAAGGCG	59.948	213
>chr_03.081	chr_3	933869	933888	(TGTA)5	AGCAATTGACGACAGCCTTT	59.882	CAGTGTCAGGTTGGTGGATG	59.997	156
>chr_03.082	chr_3	942731	942745	(AGG)5	GATGACGGGACTGTTGGAGT	59.969	CTTTCTGCACCTCAACCACA	59.873	413
>chr_03.083	chr_3	943409	943443	(GAA)4 (AAG)8	CGGATGTGATGAGGACACAC	59.962	TGGCATTTTTACCTTTTGGC	59.943	282
>chr_03.084	chr_3	991084	991098	(GTC)5	CATGAGTGTTGCTCCGAAGA	59.984	AGTACAGGCATCACCCCTTG	59.989	227
>chr_03.085	chr_3	1011035	1011050	(GCTC)4	CGCAACAATAGGTAGCAGCA	60.037	AACTGGGTGAACGACAGTCC	60.009	199
>chr_03.086	chr_3	1013454	1013474	(TCG)7	CGAGGAGCTCGTCATGTGTA	60.008	ACCTCTGTCTCCAGCGATGT	59.866	486
>chr_03.087	chr_3	1018159	1018173	(GGA)5	CGACTTGGTCAAAGGGTGTT	60.005	CAGCTCATCACTGCCACACT	60.055	140
>chr_03.088	chr_3	1039287	1039313	(CTTC)3 (GCG)4	AGGGCAACAGAGAGCGATTA	59.978	CGACAAGGGCTAGTTTCTCG	60.008	458
>chr_03.089	chr_3	1054978	1054992	(CGA)5	GATTGTCCGATTCATCACCC	60.143	TGCTCAGCATCGAGCTCTTA	59.995	403
>chr_03.090	chr_3	1072608	1072622	(GAA)5	GAAGACGAGTAGTGAGGCGG	60.012	GCGAGGTTTGAAGTTTCGAG	59.993	438
>chr_03.091	chr_3	1077840	1077854	(CTT)5	TCAACCTTCTTAGCCGTCGT	59.875	CGAGTTTCCCATGCACCTAT	59.955	330
>chr_03.092	chr_3	1081603	1081617	(GAC)5	GCGCCATCTACCTTCAAGAG	59.978	TGGGAAGCTTTGGTAGCAGT	59.875	316
>chr_03.093	chr_3	1108099	1108126	(GAG)5 (AAG)4	ACCGCTTCATCCTGACATTC	60.081	TTACGTCCCGACTGATCCTC	60.073	338
>chr_03.094	chr_3	1112776	1112790	(ACA)5	GTTAGTCTCGCTGCCGTTTC	60.022	GGAGGGTCAGATCAGTGGAA	60.048	283
>chr_03.095	chr_3	1131403	1131448	(TCC)6 (GCT)5 (CAT)4	AAGCCTGCGAGTGATGAGTT	60.02	ACGCGACCAAACGAATTTAC	60.003	343
>chr_03.096	chr_3	1140405	1140420	(CCCT)4	ACGAAAGTCCGAACTCGAAA	59.853	GAATTGGTGGAGAAGGCGTA	60.074	235
>chr_03.097	chr_3	1141124	1141138	(GCC)5	TTGTCTCTTCTTCGCCACCT	59.989	CATCCAACCCACCATCTTCT	59.779	423
>chr_03.098	chr_3	1146017	1146031	(TAC)5	CGTTGAAGATACGCAAAGCA	60.014	ATTAGAGTGTCGACGCGGTT	59.763	485
>chr_03.099	chr_3	1158415	1158430	(AGGG)4	TTTTTGTAGCCGATTGTCCC	59.938	AACCTTCAACTTCGAAGCCA	59.853	129
>chr_03.100	chr_3	1160768	1160782	(TGC)5	AGTTGCGGATACTGACCAGG	60.134	CGCTCGTGACGTTCAAGTTA	60.05	346
>chr_03.101	chr_3	1162715	1162730	(CTCC)4	GAACGGATGGGTCTCTTTCA	60.05	CACGACTAAGAATGCGACGA	60.011	318
>chr_03.102	chr_3	1177000	1177026	(GTC)4 (GTC)4	TTCGGTTCTCGCAAACTCTT	59.993	TTCCCTACCGACAACTCACC	59.966	311
>chr_03.103	chr_3	1177954	1177968	(TCC)5	ATTCCTCGGTTTTCCCACTT	59.805	AAGGACGTGGATGCTACACC	59.997	153
>chr_03.104	chr_3	1179399	1179413	(CGG)5	TACTATCGCGCCAGTATCCC	60.081	AAATCTTCGCAACCCACATC	59.939	340
>chr_03.105	chr_3	1182538	1182552	(GTC)5	CTCGCTGCAAGTAATCCTCC	59.978	CCGGATCGTTTTTGTTCACT	59.971	253
>chr_03.106	chr_3	1191300	1191323	(CT)12	ATCATCCTCTCCTCCTGCCT	60.179	GGAGGTGGTTGAGCAGGTTA	60.111	133
>chr_03.107	chr_3	1203413	1203435	(GAAG)3 (AAGG)3	TGGAGTTCCCTTTCGATTTG	60.044	CGGAAGAATGGAGGGACATA	59.887	457
>chr_03.108	chr_3	1207357	1207372	(AAGC)4	CCTTCTTCCCATATACGCCA	59.916	ATACTGGCGGTCAACGAAAC	60	500
>chr_03.109	chr_3	1209362	1209383	(AGGT)3 (GCCG)3	GGCGTCAATGTTCAGGTTTT	59.978	ATAGATTCGGCATGAGCACC	60.066	113
>chr_03.110	chr_3	1234241	1234268	(GCT)5 (CCGG)3	GTATACTCCGAGGGCTGCAC	59.723	CAGCACGAAGAACCTTGTCA	60.025	443
>chr_03.111	chr_3	1297998	1298015	(GTG)6	CCAACCGACGACGACTTTAT	59.993	CGAGTTCACGACCCTTGAAT	60.111	332
>chr_03.112	chr_3	1304083	1304097	(CGA)5	CTCAAAGAAGGCGCTACCAC	60.015	GACCATCCCGTGTGACTTCT	59.969	178
>chr_03.113	chr_3	1304970	1304984	(CCT)5	AACGACAATACTCCAACGCC	60	AACGCCGTAACAACATCCTC	60	412
>chr_03.114	chr_3	1305907	1305922	(GAGG)4	CAAGCAGGAGGAAACGAAAG	59.986	GAAGCCGATAGTGAGCAAGG	59.978	306
>chr_03.115	chr_3	1375239	1375254	(GTCG)4	GTCGTCGGAATCGAAGTCAT	60.081	TGAAAATCGGGCCTCACTAC	60.074	373
>chr_03.116	chr_3	1409722	1409754	(CAG)4 (CAG)6	AGTTCCCTGCTCAGACTGGA	59.986	CGGGTATCTCGCAACTCATT	60.096	265
>chr_03.117	chr_3	1416788	1416805	(GCA)6	GCAATCATGATACCCAACCC	60.021	GAGGCGCTGTTGTATGGATT	60.103	184
>chr_03.118	chr_3	1419328	1419349	(GATG)3 (GATG)3	ACGTTGTTCTCCGATTGACC	59.973	TATCATTTCCACATCGGGGT	60.014	189
>chr_03.119	chr_3	1420137	1420156	(CCT)4 (TCC)4	AATCGCCAATATCATCGAGC	60.03	AAGGCGGTGGAGATGTGTAG	60.134	138
>chr_03.120	chr_3	1429115	1429170	(TGTT)14	ACGTTCTCTTGTGTGCAACG	59.946	CAGGATCGAGGTGATGAGGT	60.072	309
>chr_03.121	chr_3	1440406	1440425	(CATC)3 (CATC)3	TGAGAGGCTCGAGGTCAGAT	60.096	GTAAGTCGCGACCTTGCTTC	60.022	324
>chr_03.122	chr_3	1462700	1462724	(TCA)4 (CTCC)3	AGCAGAAATCCGAGCAGTGT	60.02	AGCTGGAGGAGGTGAAGACA	59.986	174
>chr_03.123	chr_3	1463527	1463541	(ATG)5	CGCAGTTGAGAGGAATGTGA	59.984	GGCAATGCTGTTTGATGATG	60.08	144
>chr_03.124	chr_3	1471976	1471999	(ATGA)6	CCAAGGAATGGCATGAAACT	59.933	GCGTTCCAAACCATCAAACT	59.978	426
>chr_03.125	chr_3	1475729	1475743	(TCA)5	CTCCAGCCTTGCCTCTTATG	59.971	TGCGGGAAATTCGAGATAAC	60.038	270
>chr_03.126	chr_3	1479098	1479125	(CAC)4 (ATC)4	CAGAGATGGACAGGAGAGCC	59.945	GTGAATCTGCTGGCTTCACA	59.992	441
>chr_03.127	chr_3	1490225	1490239	(GGA)5	AGGGTTCGAAGTGTTGTTGG	60.005	CGCTCCTTCCTCTTTCACAC	59.989	253
>chr_03.128	chr_3	1511294	1511311	(TCG)6	GATAGTCTCGCAAACGCCTC	59.985	ACGACCATCCAGCAAATCTC	60.081	423
>chr_03.129	chr_3	1515642	1515666	(AGCA)3 (CTGG)3	TGACGGGAGGCTGTAGTTCT	59.867	GCGATGTTGGGAATCAGAGT	60.081	366
>chr_03.130	chr_3	1517974	1517988	(GGA)5	CTTCCCTCTACCTTCCCCAC	59.928	TCCACACTCTCCTGCATACG	59.855	496
>chr_03.131	chr_3	1518054	1518104	(CGG)5 (AGG)13	TACCGTGAGGGAGAGAGGAA	59.797	TGAGGCATGATCTCTTGCAG	60.096	372
>chr_03.132	chr_3	1518352	1518366	(GGT)5	GAATGGCCGAGGAATATCAA	59.862	ACCACCCATGCCTACTTGAG	59.989	272
>chr_03.133	chr_3	1518559	1518573	(GGT)5	CTCAAGTAGGCATGGGTGGT	59.989	TCAGATTGATGAGCGAAACG	59.948	190
>chr_03.134	chr_3	1518697	1518714	(GAC)6	GAGAGGTCGTTTCGCTCATC	59.957	TTGTGCATTGTGGTTAGGGA	59.964	347
>chr_03.135	chr_3	1518865	1518879	(TGG)5	TCGTTTCGCTCATCAATCTG	59.948	CGGTTGTGCATTGTGGTTAG	60.027	344
>chr_03.136	chr_3	1552833	1552848	(GGAC)4	TGACGAACAAAGTGCGACTC	60.032	TATGCGACCTCTGAGCAATG	59.972	415
>chr_03.137	chr_3	1571530	1571573	(CGT)4 (CTG)5 (AGG)4	GGCGACACCGACTAAGAGAG	60.012	CGAGTCGCTTAACGCATGTA	60.037	344
>chr_03.138	chr_3	1571933	1571947	(TGC)5	AAGCGACTCGAAGGAAACAA	59.993	AAGTCGTTGTCGCCAATACC	60	444
>chr_03.139	chr_3	1597233	1597247	(TGT)5	TCTTTAGCTCTCGCCGGATA	60.074	GTCGACAGCAATAGCAACGA	60.019	360
>chr_03.140	chr_3	1601125	1601139	(TCC)5	TTGCAGTCTCTCACACGTCC	60.03	CACTTCCAGCGTCATCTCAA	59.984	450
>chr_03.141	chr_3	1608429	1608443	(TCG)5	GCACACGACGACATGACTTT	59.758	GAACGAAGCCGAGAATCGTA	60.352	479
>chr_03.142	chr_3	1612856	1612870	(CCA)5	ATGGGTTGAGATGGGATGAA	60.135	ATCGATGAGGTGTGGTCTCC	59.928	292
>chr_03.143	chr_3	1626625	1626651	(TCT)9	CAAAGATCGCGTAGCATTGA	59.976	AGAATCCGGTGGTGACAAAG	59.966	445
>chr_03.144	chr_3	1656661	1656675	(CTC)5	CGGTACACCGATGACTGATG	59.984	CAAGGCTATTGCTCGGAAAG	59.975	367
>chr_03.145	chr_3	1677884	1677911	(CAT)4 (ATC)4	TGGAACGGACACTATCCACA	59.96	TGTCTCTCGAGAACCGACCT	59.986	414
>chr_03.146	chr_3	1682727	1682744	(CTT)6	ACTGTAGGAAGAGGCGTCCA	59.867	GGTGTGTGGTTTTTGAGGCT	60.012	402
>chr_03.147	chr_3	1684661	1684684	(GGC)8	CCCATCGGTTTGTCAAGACT	59.966	TTCTTCAGAACCCCCTTCCT	60.045	497
>chr_03.148	chr_3	1689762	1689791	(CTG)10	AATGAGGATTATTGCTGGCG	60.06	TACGATTGAGGGATTGGAGG	59.887	467
>chr_03.149	chr_3	1689827	1689841	(GCT)5	TGTCGTAGTCGTTTTCGCTG	60.05	GTTGTGAGGGAGAGGGATGA	60.048	427
>chr_03.150	chr_3	1708015	1708029	(GTG)5	TTCGTTGCTCGGACTTCTTT	59.993	AAGGCTGAAGACTGCGTGAT	60.02	378
>chr_03.151	chr_3	1709558	1709581	(GTG)8	CTTGGGACTGGTCGTATCGT	59.989	GATCTCGTGGTGGCTTTCAT	60.081	312
>chr_03.152	chr_3	1714954	1714968	(GTG)5	CACTGTTTCTCCGCTTGTGA	60.025	ATTCATCAACGTACCGCCTC	59.962	362
>chr_03.153	chr_3	1715752	1715766	(GTG)5	GGGTAGTAGATAGCGCGCAG	60.025	ACCGTACCACTCCTCCTCCT	59.991	151
>chr_03.154	chr_3	1715778	1715792	(GAG)5	GGGTAGTAGATAGCGCGCAG	60.025	CACAACCCTGGTCCAGAAAT	59.82	202
>chr_03.155	chr_3	1720703	1720717	(TGT)5	AGAGGAAGGACAACGAAGCA	59.989	CTGCCAGGGTTCCTCATAAA	60.066	116
>chr_03.156	chr_3	1744406	1744420	(TCA)5	GAAGTGGTCAGGATGGGAGA	60.048	GTGCCGGCTGCTAAGATAAG	60.003	493
>chr_03.157	chr_3	1744849	1744864	(CGCA)4	CTTATCTTAGCAGCCGGCAC	60.003	TCATGCTCCGAGTGATGAAG	59.942	363
>chr_03.158	chr_3	1748614	1748629	(CGTC)4	TTACCCCAAGCGCAGTAGTT	59.769	GAGGCACTTTCTCTCATCGC	60.104	304
>chr_03.159	chr_3	1760035	1760052	(TGC)6	TATTGATGTGCTGGAGGCTG	59.823	CCTGCAGCCTATACTGAGCC	60	170
>chr_03.160	chr_3	1760222	1760236	(GTG)5	TATTGATGTGCTGGAGGCTG	59.823	AATCTGTACCGCAGTCCCAC	59.997	388
>chr_03.161	chr_3	1775450	1775464	(CGT)5	TGAGTGTGTGGGAGTGTGGT	60.045	TCGGATCTCATCAAAAAGGG	60.006	454
>chr_03.162	chr_3	1775480	1775503	(TCG)4 (TCT)4	TGAGTGTGTGGGAGTGTGGT	60.045	TCGGATCTCATCAAAAAGGG	60.006	454
>chr_03.163	chr_3	1778100	1778114	(GTG)5	CGACTCGCTCTTTCATCTCC	60.096	CATCCAAGCTCTATCCCTCG	59.79	314
>chr_03.164	chr_3	1779473	1779496	(TC)12	GCGACTTCTTTTTCGGTGAG	59.993	ACCTGCACTGTATGTCTGCG	59.929	440
>chr_03.165	chr_3	1785351	1785365	(GTG)5	CATGTGTCGAGTTGGGTGTC	60.005	CGAGCTTCGACCTCTACGAC	60.156	303
>chr_03.166	chr_3	1788856	1788870	(GTC)5	TAACTTGGATTCGGGACGAG	60.066	TTTCACACCACGTGAAAGGA	60.128	411
>chr_03.167	chr_3	1791659	1791673	(GAT)5	AGTGTGGAGCAAACCAAACC	60.012	TAATGAACATGGTCCAGGCA	59.924	495
>chr_03.168	chr_3	1810127	1810141	(ACA)5	TCATTCGAGTCGATCCACAG	59.787	GCGTAACATTCGGGTCAGAT	59.962	183
>chr_03.169	chr_3	1814972	1814989	(GAA)6	TCGCAGACTATCACGACGAC	60.016	AGACTGCCTGGACCTTGCTA	60.012	483
>chr_03.170	chr_3	1824685	1824699	(ATC)5	CGCACAATATGTTCCCAGTG	59.988	GCCATCGTATTCCTCATCGT	59.923	475
>chr_03.171	chr_3	1828100	1828114	(AAG)5	AGCAGGAAATCTTTACGCGA	59.982	TCGGATCTCACATTCGACAG	59.787	489
>chr_03.172	chr_3	1828838	1828852	(ACG)5	TGCTGTAAAAGCACCAGTCG	60.05	GAAGCCTGTTGAGGTTGCTC	59.997	159
>chr_03.173	chr_3	1833645	1833662	(TCG)6	GGTCGTCGCAGGTCAACTAT	60.142	TCTTCGATTTCCCATAACGG	59.894	218
>chr_03.174	chr_3	1860842	1860868	(TCA)9	TCTCATGCTTTGTCGTCCTG	59.984	AGGACACCAACGACAGTTCC	60.009	337
>chr_03.175	chr_3	1864271	1864285	(GAA)5	TACGATCCGAGTAAAACGCC	60.096	GTATTTGCGGCGAATGATCT	60.067	471
>chr_03.176	chr_3	1869827	1869841	(TCT)5	GGCAGCTCTCATCACACAAA	59.992	GGTGGTTCTTTGTCGTTCGT	60.012	128
>chr_03.177	chr_3	1875285	1875299	(CGA)5	CCTCATATGGGGATGTGGAC	60.011	CTCGTGAGCAAGTCATTGGA	59.984	373
>chr_03.178	chr_3	1881661	1881684	(CT)12	TGTGAGCTTGGACTTGTTGG	59.873	GATGCTGGACTGTACGCTCA	60.016	146
>chr_03.179	chr_3	1892720	1892734	(GAG)5	CGAAATACGGCACTCTGGTT	60.132	TGACATTGCTCACAGCCTTC	59.992	315
>chr_03.180	chr_3	1938939	1938962	(AAAG)6	ATTGCTGTCCGAATTTGAGG	60.074	GAGGACGCTATTTCGTGAGG	59.836	405
>chr_03.181	chr_3	1949382	1949399	(CGA)6	CGCGAAGACTACGGAAAGAC	60.015	CCCGTCGTATGGTAATGTCC	60.074	319
>chr_03.182	chr_3	1965175	1965192	(GAA)6	GTCGGCTGAAGTCGTTTCTC	59.997	CTTCTGGATCCTCGCTCAAC	59.95	459
>chr_03.183	chr_3	2019719	2019733	(TGC)5	GAACCTCAACGGAAAGACCA	60.088	ATGATCTTCGTCTTGCTGGG	60.218	363
>chr_03.184	chr_3	2024387	2024416	(GTAC)3 (AC)12	ACCCTTTGCATTACGACTGG	59.993	GATGAGGGTGTCAGGAGGAA	60.048	458
>chr_03.185	chr_3	2028607	2028621	(ATC)5	TAGACTTGTGGAGGGATCGG	60.065	GCCGAACTCACAGACACTCA	60.03	401
>chr_03.186	chr_3	2031461	2031478	(CAT)6	ACGCCCTAATCCAAAGACCT	59.962	ACATGACTGACGACTGCGAC	59.905	355
>chr_03.187	chr_3	2036278	2036292	(CAA)5	TAGCAACAACGATGAGCGTC	60.019	CAGTCTTCACTCCCTGAGGC	59.986	485
>chr_03.188	chr_3	2053759	2053776	(AGA)6	CAACAAGACCGGTCCAACTT	60.005	TGACAGGTGATGGGTCGATA	59.918	152
>chr_03.189	chr_3	2056811	2056825	(ACA)5	CTCGCCATCTTCTTCCTCAC	59.95	AGCCAGAGAACATTGGCTGT	59.874	193
>chr_03.190	chr_3	2059498	2059512	(GAT)5	ATTTGACGGATTGAGAACGG	59.933	CATCCCAGAATCATTGTCCC	60.135	112
>chr_03.191	chr_3	2060564	2060578	(CCA)5	AGTATCAATACCGCCAACGC	59.988	GCCGTAGTGTGCTGCTGTAA	60.081	267
>chr_03.192	chr_3	2063820	2063834	(GGA)5	ACTGATGGCACATCGAATGA	60.08	TTGGGAAGATAATGCCTTGC	60.038	334
>chr_03.193	chr_3	2144427	2144441	(GCG)5	GTATCTGCACCATCACACGC	60.152	GGTGGAGAAAATGCCTCGTA	60.074	415
>chr_03.194	chr_3	2144464	2144478	(ACC)5	ACATTTGCCGAGCTCAAATC	60.221	GGTGGAGAAAATGCCTCGTA	60.074	358
>chr_03.195	chr_3	2156632	2156666	(CCAA)3 (CCAC)3 (ACA)4	GGAGTGTTGGCGAAGATAGC	59.843	GCCAAGAGGATGAAGGACTG	59.803	251
>chr_03.196	chr_3	2175687	2175701	(AGG)5	AGAGCAGAAACCACATCGCT	60.02	CTCAAAAAGCAGCCCAACTC	59.993	500
>chr_03.197	chr_3	2252008	2252032	(CTTG)3 (TTC)4	CTTCAGCGGTGATGCTGTTA	60.011	TAGTGACCATCGACAACGGA	60.112	388
>chr_03.198	chr_3	2256040	2256057	(TCG)6	CAATGTCTTCCGCACTGCTA	60.011	CCTGGTGGATGAGGATGACT	59.92	413
>chr_03.199	chr_3	2262963	2262977	(CGA)5	GGAAGACTATCTCCGCAACG	59.836	CACCACCTCCTCCACTTCAT	59.962	310
>chr_03.200	chr_3	2275063	2275078	(CCAT)4	TTCACCACGATGAAACAGGA	60.088	ACATCGCAGTTTGGTCCTTC	60.119	444
>chr_03.201	chr_3	2278640	2278654	(AGA)5	ATCGCAAGGGATCGTGTTAC	59.962	CCATTCCTCCTTCACCTTCA	60.042	393
>chr_03.202	chr_3	2293394	2293408	(GGA)5	GTGGTATTTGGCGTCGAAGT	60	TCCGAGAAGGAGATCAAGGA	59.879	498
>chr_03.203	chr_3	2293707	2293721	(ATG)5	ACGGAGAGGGACTGGATCTT	60.073	AGACGGGAGTTCACCTGATG	60.112	484
>chr_03.204	chr_3	2327727	2327744	(AGG)6	GCAAGATCTCCGACTATCCG	59.797	ATGCAAAGAATCACTTCCCG	60.074	180
>chr_03.205	chr_3	2346598	2346612	(CCA)5	TTCATCCGAAGGCTATGTCC	60.036	CTGCAAAGTCTCGCCCTTAC	60.015	464
>chr_03.206	chr_3	2348985	2349006	(GTC)5 (TCG)4	TCACGCATGAGAGTCGGTAG	60.008	TTCGACATATCAACCACCCA	59.774	414
>chr_03.207	chr_3	2351020	2351040	(CTC)7	GCACCTCTCTCCCTGTCATC	59.799	GGGATCGCGTACATTCTGTT	59.962	305
>chr_03.208	chr_3	2369292	2369306	(CTC)5	CTTCTTCGTCGTTTTCGGAG	59.986	TCTGACATCGCTCTCACCAC	59.988	392
>chr_03.209	chr_3	2369331	2369345	(CTC)5	CTTCCTCCTCACTGTCCTCG	59.978	TCTGACATCGCTCTCACCAC	59.988	144
>chr_03.210	chr_3	2384018	2384032	(TGA)5	CGTCTTAACCCGAACCTCAA	60.103	CGAGGTGATCTTCTTCAGGC	59.95	453
>chr_03.211	chr_3	2393643	2393658	(CCAT)4	ACCACCACTCCGAACACTTC	60.009	GAGCGGTTCTCTCACTTTGC	60.142	119
>chr_03.212	chr_3	2408115	2408130	(CT)8	AGTCTCCCCCAGGTCAAAGT	59.968	ATACCTTGGTCGCCTTCCTT	59.962	324
>chr_03.213	chr_3	2408917	2408931	(AAG)5	CGGAGAAGAGCGATGAAAAG	60.088	TGTCTCCTCCCATTTTGACC	59.903	409
>chr_03.214	chr_3	2410747	2410772	(CTCG)3 (CTT)4	AGGTAGTCGTCGTAGCGGAA	59.898	CGCTGTCCTAGACCGAGAAG	60.149	395
>chr_03.215	chr_3	2411749	2411764	(CAGC)4	GAATCAAGACCGGAAAACGA	60.051	TTTCTTCTCCGTCCACGTCT	59.844	485
>chr_03.216	chr_3	2415800	2415828	(TGGA)4 (GAAT)3	CCATCTCGTCTGGTCCAAGT	60.112	CGTGTGCAAGTCGAAGTGAT	59.905	479
>chr_03.217	chr_3	2445616	2445630	(CGT)5	GGACCAGAACCAAGACCGTA	59.966	TCCTTGACTCGTGGGAAATC	60.05	283
>chr_03.218	chr_3	2457922	2457939	(TCC)6	AATACCCTCCTCCTCTGCGT	60.096	GTCCTCGCCAAGCTCTACAC	60.02	180
>chr_03.219	chr_3	2473337	2473351	(GTC)5	CATCATTGTCACAAGCCACC	59.967	GAGCATTACGACGATGCAGA	59.979	160
>chr_03.220	chr_3	2473732	2473759	(CGG)4 (CTC)4	ATTCTCGCGGTTAGTGTTGG	60.132	CATTCAACAAGAGCCCCAAT	59.933	308
>chr_03.221	chr_3	2496225	2496239	(ATG)5	AACAGACGGTCGAGAGCAGT	60.057	GAAGTTGGGAGTTGAGCTGC	59.997	264
>chr_03.222	chr_3	2496537	2496551	(AGC)5	GTGACATACTGAAGGGCGGT	59.997	GGACTCTGTCCACCGTTTGT	60.009	465
>chr_03.223	chr_3	2508287	2508302	(AG)8	ACACCAGCTGATGATGGACA	60.121	GACGCAGTGCAAAGACAAAA	60.035	341
>chr_03.224	chr_3	2521554	2521577	(ATG)4 (AAC)4	GAGATCACTACAATGCGCGA	59.979	TCTTCCAAGCTTGTCTCGGT	59.989	116
>chr_03.225	chr_3	2524149	2524163	(TCT)5	AAAAACTCGCCAAAGCTTCA	59.996	GGGAAAAGGACAAACAGCAA	60.088	490
>chr_03.226	chr_3	2525041	2525055	(AAC)5	TGGCAGATCAATACGTGGAA	60.073	GTCAGTGTCCAGCTCCCAGT	60.315	167
>chr_03.227	chr_3	2549644	2549663	(CGT)4 (TCT)4	CTGAAGATGCGTGGACTTGA	59.984	CCATCTTTGCACTCGTCAGA	59.984	229
>chr_03.228	chr_3	2570016	2570030	(ATC)5	TCACAGGTCAGCAGGAGATG	59.98	GAAGACGTGGATCTTGGCAT	60.081	498
>chr_03.229	chr_3	2584647	2584661	(GGA)5	CCATACAGTCTGCTCTGCCA	60.008	GAAGATTGTTCCGACCGAGA	60.195	321
>chr_03.230	chr_3	2589915	2589930	(TAGA)4	AGGTATTCCGAAGCCCTTGT	59.962	TGCACCTTACCAAGGGGTAG	59.986	417
>chr_03.231	chr_3	2604450	2604464	(CAG)5	CATTACGCCCATCAGAACCT	59.955	GATCACTCCTCCGTGCAAAT	60.081	454
>chr_03.232	chr_3	2608335	2608349	(TTC)5	GCAACATCGAGAGGAGGAAG	59.95	AGGCCATCCAAGTCAAACTG	60.111	352
>chr_03.233	chr_3	2633171	2633185	(TGC)5	ATCTGAATGAGGTCTGCGCT	59.981	GCCTTCGAGCAAAATCTGAC	59.962	416
>chr_03.234	chr_3	2642765	2642787	(ACGA)3 (AAAG)3	CTCACGCACCTTGACTTTCA	60.025	GTCAAGTTCATCGGGATCGT	59.934	492
>chr_03.235	chr_3	2651752	2651766	(TGG)5	CCCGAGGCATCAAGGTAATA	59.916	TGCTGGCAGAAGATAACACG	60.011	340
>chr_03.236	chr_3	2657162	2657189	(CAA)4 (CAG)6	CAATACAAGCACCAACACGG	60.027	GGTATTGCTCGCTCCGAATA	60.196	301
>chr_03.237	chr_3	2671244	2671264	(AGG)7	GAGTTGGGGAGGAGATAGGC	60.037	TCCTCATCGTCATCAAACCA	60.048	222
>chr_03.238	chr_3	2690683	2690700	(TGA)6	AGGGAATACACAGCCAATGC	59.962	CTTCCGCTTCACTTGTCTCC	59.989	142
>chr_03.239	chr_3	2691183	2691197	(GAT)5	TCATGGTCAACGTAACCGAA	59.964	AGAGGTCCCAGAAGGAAGGA	60.186	328
>chr_03.240	chr_3	2695946	2695969	(CGA)4 (TGA)6	AGTCTTCTCGGAAGCATGGA	59.95	ATGGTCCTTTCTCTCTCGCA	59.95	481
>chr_03.241	chr_3	2701453	2701467	(CTG)5	ATGATCTCCGGATCTTGTGC	60.042	CTCTCAGTCTCCTTGCACCC	59.986	353
>chr_03.242	chr_3	2708786	2708800	(TTC)5	TCTTGACTTCGAGGTGGCTT	59.989	AGGTGGAAGGGCTGAAAGTT	60.11	298
>chr_03.243	chr_3	2800471	2800494	(GTC)8	ATGACTTTTCGTCACCCCAG	59.966	ACGATCGCCATGTCACATAA	59.955	417
>chr_03.244	chr_3	2858096	2858110	(GGA)5	AACGTATCAAGGCGGATGAC	59.962	GCGTGGTGTGCGATAATATG	59.983	418
>chr_03.245	chr_3	2860501	2860518	(ACA)6	GCTGGATAGTAGCAGCCTGG	60	GGGCTTGTGATGAAGTGGAT	59.934	487
>chr_03.246	chr_3	2870752	2870769	(CTG)6	CACACAACCACAACCAAAGC	60.049	GATGAGAACGACAGCAACGA	59.992	232
>chr_03.247	chr_3	2871068	2871091	(TG)12	TCGTTGCTGTCGTTCTCATC	59.992	CTCCGACTCGACTTTTGCTC	60.134	303
>chr_03.248	chr_3	2877784	2877798	(ACA)5	CTTCAAGGGGTTGTGCTTGT	60.149	CTGTTTCGTTCGTCGGGTAT	59.993	364
>chr_03.249	chr_3	2887369	2887383	(GTC)5	TCCCTTTCTCTTGTGATGGC	60.195	TACTCGCGACAAGGACAATG	59.864	297
>chr_03.250	chr_3	2919377	2919391	(CGA)5	AGAAGGGGGAGAGGTATGGA	59.89	TTAGATACGCCACCAGGACC	59.955	416
>chr_03.251	chr_3	2927368	2927421	(TTG)18	GCACACTCGCACACTCAGAT	60.063	CTCAACTGACCGCTTCATCA	59.984	283
>chr_03.252	chr_3	2928517	2928531	(GAC)5	GTGGTGCAATGGAGAAGGTT	59.973	TGAGGTCAAAGGAGGAATGG	60.042	178
>chr_03.253	chr_3	2929525	2929548	(GCC)8	ACCAGAGCACCATTTCCAAC	59.973	ATCGGTCATAGACCCACTGC	59.957	275
>chr_03.254	chr_3	2934547	2934561	(GGA)5	ATCTTGCCCTCATCCATGTC	59.893	ACGGTCTTCCCCTTACGAGT	59.994	499
>chr_03.255	chr_3	2934814	2934828	(GAG)5	TCCGGACCGTAGATTCGTAG	60.088	AAAAGAGCCTCGTCCTCTCC	59.957	361
>chr_03.256	chr_3	2985088	2985102	(AGA)5	GAGGACATACTCGCCAGCTC	59.981	TTGACTTTCAAGCTGCCCTT	59.993	455
>chr_03.257	chr_3	2986069	2986083	(TTG)5	AGTACAGGGCAGTTGAGCGT	59.937	GCAAGTTTCAAAGCTCCGAC	60	213
>chr_03.258	chr_3	2986098	2986117	(GTTG)5	AGTACAGGGCAGTTGAGCGT	59.937	TGTCAGAGAGGAGTTGGCCT	59.986	258
>chr_03.259	chr_3	2986151	2986165	(CTT)5	AGTACAGGGCAGTTGAGCGT	59.937	TGTCAGAGAGGAGTTGGCCT	59.986	258
>chr_03.260	chr_3	2986209	2986226	(CT)9	GTCGGAGCTTTGAAACTTGC	60	GATTCGACGCTGGAAATTGT	60.081	481
>chr_03.261	chr_3	3008501	3008530	(AGA)4 (CGA)5	CACACCATCGCAAACGATAA	60.523	GAGTCTCCATGTCCATGCCT	60.08	319
>chr_03.262	chr_3	3009452	3009475	(GCT)4 (GCG)4	AGCCACCACCTCGTAGAGAA	59.867	AATCTACCACACTCCCGTCG	59.989	465
>chr_03.263	chr_3	3009838	3009852	(TTC)5	CGACGGGAGTGTGGTAGATT	59.989	GACAGGTTTGGGAATCAGGA	59.903	371
>chr_03.264	chr_3	3033584	3033598	(CAT)5	TGTCGAGGTTCTTCACGATG	59.831	ATTTGGAGAATGCGGACAAG	60.074	390
>chr_03.265	chr_3	3035923	3035937	(AGA)5	ATACAACGGCTTGCGATACC	59.988	GGCATCTACAACAGGGAGGA	60.073	165
>chr_03.266	chr_3	3039927	3039942	(GATT)4	TTGAAGAAGGTGAGGATGGG	60.042	AGCCAGAATATCGGCAACAC	60.103	197
>chr_03.267	chr_3	3049768	3049782	(ACC)5	TGACGAGATCATCAGCGAAC	59.95	GGTTCATGAAATCATCCGCT	59.9	225
>chr_03.268	chr_3	3051367	3051382	(AG)8	TTTGAAGGGTTTGAGATGCC	60.051	GAAGGAGGAATGGGAAAAGC	60.017	424
>chr_03.269	chr_3	3053716	3053730	(GGC)5	TTGTGCTCGTTGACTTCGTC	60.032	CAGTCCGACAGCAAACTTGA	60.025	303
>chr_03.270	chr_3	3063798	3063815	(TA)9	TCGTCGATGTCTGTTTGAGC	59.992	AGTTCAGCTCGGCGATATGT	59.866	402
>chr_03.271	chr_3	3065644	3065658	(CCG)5	ACTTGATTGGCACCAGGAAC	59.973	ATCCACCATCAAACGACACA	59.812	455
>chr_03.272	chr_3	3096141	3096155	(ACG)5	TCACTCTCGACCCCACTACC	60.112	GACCCAAAAACCAATCCGTA	59.662	453
>chr_03.273	chr_3	3096384	3096410	(GGT)4 (GGT)4	TTGTCCGTTGGCTTGTACTG	59.758	TGTGTGATCCGGGGAATTAT	60.014	395
>chr_03.274	chr_3	3106572	3106586	(CCG)5	TTCCTGTTCTTCCCGACAAC	60.088	CCTTGGTTCGCTTCTTCTTG	59.986	425
>chr_03.275	chr_3	3120295	3120309	(CCT)5	TCCGCAAAAGTAGTCCAACC	60.11	GTGCCAGATGAAGAGGAAGC	59.957	179
>chr_03.276	chr_3	3128447	3128461	(ACT)5	GGCGAGGTTGTTGCATTATT	59.967	GAGGTTAGACCGGTTAGGGC	59.962	141
>chr_03.277	chr_3	3128868	3128885	(AGG)6	TGCAGGTTATTACGAAGGGG	59.953	ACATACTACGCCACGGAAGG	60.015	339
>chr_03.278	chr_3	3169028	3169047	(CAC)4 (CCA)4	CAACACCGACGTTCACATTC	60.008	ATTCCAAAACCTCCCAATCC	59.996	413
>chr_03.279	chr_3	3169217	3169232	(GGGT)4	TCGACTTCGACAACTTCACG	60.025	TAGCCAAGCACATAGCATCG	59.999	444
>chr_03.280	chr_3	3184104	3184118	(GGC)5	GAAGCGATGCAGTCAAATCA	59.955	CACCCGGGGTAGTAGAGTGA	59.982	460
>chr_03.281	chr_3	3187276	3187293	(GGA)6	TACAAGTCACCGATCCCTCC	59.927	TACAACTTCGTCGCTTTCCC	60.249	449
>chr_03.282	chr_3	3188650	3188664	(TGT)5	CGTACCTAATCCAAAGGCCA	59.953	ACACTGGACCGGACAGATTC	59.969	473
>chr_03.283	chr_3	3190682	3190696	(GAA)5	CTGAGACGAGACGACAACCA	60.022	ATAGAGTTTGGACGCCATGC	60.103	151
>chr_03.284	chr_3	3194963	3194993	(GGT)6 (GAG)4	TGCGGAAACTCGTCAATGTA	60.257	GCCGAGTAGTTCGTATGGGA	60.096	314
>chr_03.285	chr_3	3195066	3195102	(GTC)6 (GAG)6	ACTTGGAAGTGTGGTGGGAG	60.002	GAGTCGAGTTCTGGATTGCC	59.81	199
>chr_03.286	chr_3	3244039	3244064	(TCG)5 (ATC)5	CGACATTCATCAGCGTGACT	59.862	CATTTGCAACTCATCATCGG	60.073	150
>chr_03.287	chr_3	3254134	3254149	(CTCG)4	CTATGTTCGCAACAGTGCGT	59.935	TCATCTGTACTGCAGCCGTC	60.016	401
>chr_03.288	chr_3	3265578	3265595	(GCC)6	GGTGTCAAGAAAGGTGGCAT	59.973	GGCAGGTCTCAGATGGTGAT	60.08	382
>chr_03.289	chr_3	3269984	3269998	(CTC)5	ACGAATACCGAACAGGAACG	59.993	ATGACGCTGTCAAGGAGCTT	60.02	203
>chr_03.290	chr_3	3288155	3288169	(ACC)5	ATTCTTGGGTCCGAATACCC	60.017	CAGGGATGTTGTTCACGATG	59.96	479
>chr_03.291	chr_3	3292718	3292733	(AG)8	AATGTGTATGCGCGGTATGA	59.983	CGTGTTCTTCCGGTTTGTTT	60.008	105
>chr_03.292	chr_3	3332348	3332362	(AGG)5	CGATCTCGGCATTGTTACCT	60.096	TTCTGGTGTGCTTGATGCTC	59.992	398
>chr_03.293	chr_3	3341332	3341346	(GGA)5	TGCTTTTGCAAAGTTGATGG	59.849	TTGACGGTACGTTTGGAACA	60.004	482
>chr_03.294	chr_3	3372521	3372538	(GGA)6	GGAGAAGCGGAAGGAGAAGT	59.957	CACGACGACAATAATGCCAC	59.995	258
>chr_03.295	chr_3	3373183	3373207	(ATTG)3 (GAT)4	GGATGTACCCGATGAGGATG	60.158	TGTCAACGATTTGCGAAGAG	59.988	285
>chr_03.296	chr_3	3406941	3406965	(GGC)4 (CTA)4	ATAAACGCTAGAAACGCCGA	59.875	TTAAGGGGCTAGTACCGGCT	60.109	152
>chr_03.297	chr_3	3413386	3413400	(ACG)5	GAGGACGGAAGTTGTGGTGT	60.009	GAAGGCTCAGAGGAGGAGGT	59.952	427
>chr_03.298	chr_3	3415060	3415077	(TCC)6	TGACCTTGCCCTCTCACTCT	59.986	CTGTCTGTCCACATGGATGC	60.121	457
>chr_03.299	chr_3	3415091	3415115	(TCC)4 (CTC)4	CTCACTCTTCCCACTCCTCG	59.978	CTGTCTGTCCACATGGATGC	60.121	445
>chr_03.300	chr_3	3423575	3423592	(GGA)6	AGAAAGCAACCGTCAGCAGT	60.058	ACCACCCTCAAGACCCTTCT	59.968	231
>chr_03.301	chr_3	3436209	3436235	(AAC)9	CTGGTATCTGGCCTTTGCAT	60.096	TGCATGTACCGTACCCGTTA	59.872	391
>chr_03.302	chr_3	3440425	3440439	(CGC)5	TTCCTTACATTCCCGCAATC	59.901	CCGTATCATCGGCAGTTTTT	59.96	322
>chr_04.001	chr_4	15715	15729	(ACG)5	TCCGTCGTTTCTTTATTGGG	59.931	GAGGAGATAAATCCGCACCA	60.036	439
>chr_04.002	chr_4	29586	29600	(GAT)5	AGATGTCTAGCGCTACCGGA	60	GGATGACGCTAATTGGCACT	60.103	344
>chr_04.003	chr_4	30653	30667	(ACC)5	TCGTACTTCGTTGGTTTCCC	59.971	GTTGCGATAAGGTGGTCGTT	60	400
>chr_04.004	chr_4	33591	33608	(CGT)6	CCAAGGCATCACCTACCAAT	59.813	TGCCGTAGAGTGTCCAGATG	59.855	482
>chr_04.005	chr_4	35370	35385	(AC)8	CGTGGAATCTCCTCTTCTCG	59.943	TATATCTGCGGGACTCGGAC	60.059	269
>chr_04.006	chr_4	35595	35619	(TCCA)3 (GGAC)3	GGTGAAACAGTGGAGTCCGT	60.009	GGCCCGATCAGATAACAAGA	60.036	179
>chr_04.007	chr_4	49600	49614	(ACC)5	GAGTCCAATGCGACTTCTCC	59.81	GATCTGGGAGGGAGTGATGA	60.008	365
>chr_04.008	chr_4	58279	58298	(CCT)4 (TCT)4	GATCACTCGTTGCTTGCTGA	60.144	CCAACTGAGGAGTGCTGTGA	60.022	412
>chr_04.009	chr_4	64948	64965	(GGA)6	TGAGTGAAGGGATTTGGGAG	60.042	CATCATCACATCGACTTCCG	60.072	415
>chr_04.010	chr_4	113582	113608	(ACT)6 (GCC)4	GCGAAGGTACGACGAATAGC	59.873	AGGAGGTAGTAGATAGCGCGG	59.906	279
>chr_04.011	chr_4	189587	189612	(TG)13	CACTCCAACCTTGGTCACCT	60.002	AGTTCACCACGACCTTCACC	60.009	470
>chr_04.012	chr_4	202000	202017	(TCG)6	GCCAGCCATATCTTGAGAGC	59.946	CCACAACTCCAACTCCGTTT	60.005	486
>chr_04.013	chr_4	213176	213197	(CAA)4 (AAC)5	TAGACCACAATCGAGATGCG	59.823	AGAGCGCGAAAACAGATGAT	59.985	252
>chr_04.014	chr_4	214676	214690	(CTG)5	AGCACTGAGTCCATCCTCGT	59.866	GATACGGTGCCTGATGGAGT	59.957	414
>chr_04.015	chr_4	228654	228668	(CTA)5	AGTAGCGGTCGTTATAGCCG	59.406	AATATTAAGGACGCCGGATCT	58.987	437
>chr_04.016	chr_4	229124	229144	(TAG)7	TACTAGACCTCGAGCTCCGC	59.74	CGAGGTGCTTCTTCTTCGTT	59.615	411
>chr_04.017	chr_4	229153	229180	(TTAC)3 (CTA)5	TACTAGACCTCGAGCTCCGC	59.74	CGAGGTGCTTCTTCTTCGTT	59.615	411
>chr_04.018	chr_4	229243	229263	(GTA)7	TACTAGACCTCGAGCTCCGC	59.74	CGAGGTGCTTCTTCTTCGTT	59.615	411
>chr_04.019	chr_4	285750	285765	(AT)8	ATTATACGCGGTTACGCTCG	60.137	GGGCTAGGCGACCTTTTCTA	60.702	488
>chr_04.020	chr_4	287345	287359	(TAG)5	TTAGGCTTAGGAGCGCGATA	60.095	GTCTAGGGGCGCCTACCTAC	60.117	148
>chr_04.021	chr_4	293815	293830	(CTAG)4	TTCGACGCCTAATAGGGTACT	57.927	CCTTAAAGGCCTACCTTCCG	60.082	490
>chr_04.022	chr_4	300166	300186	(ATT)4 (ATTT)3	GCGATAGTTATAGCGCCGTC	59.866	TCGTTCCTAGGTGCTACGCT	60.037	344
>chr_04.023	chr_4	306756	306770	(GTA)5	ACGCCTAGCGGTAAGGGTAA	60.984	GGCGCTCTAGACTCTACCGT	58.723	221
>chr_04.024	chr_4	308056	308073	(ATA)6	TATTCTCTACCGGAGCGAGC	59.574	GCTATAACGCTATTACGACGGC	60.159	352
>chr_04.025	chr_4	308101	308124	(CTA)4 (TA)6	TATTCTCTACCGGAGCGAGC	59.574	GCTATAACGCTATTACGACGGC	60.159	352
>chr_04.026	chr_4	309653	309667	(GTA)5	AGAAGGGAAGAGAGGGCGTA	60.34	CTACCGGGACCTTTAGAGCC	60.089	416
>chr_04.027	chr_4	315289	315303	(CAG)5	CCATTGGATTGGGAGGTATG	60.006	TAAACCAGACGATGCACGAG	59.864	493
>chr_04.028	chr_4	319496	319510	(TGG)5	CAAGTCATGTCCATGGTTGC	59.967	ATCCCATCCGTACTGCAAAG	59.955	150
>chr_04.029	chr_4	322469	322494	(GTTT)3 (TCCC)3	GAGGCGGACTAGGTCTTGTG	59.867	GCGAAGTGATCCTGAGAAGG	59.95	472
>chr_04.030	chr_4	335347	335361	(GAT)5	CTTCACAATCGGGAAGTCGT	60.111	GCTAGGGCTGGTAGAACGTG	59.898	421
>chr_04.031	chr_4	363643	363657	(CCA)5	CGTTCCCCCTCACTCAAATA	59.926	GGAGATTACCTGGAGGGGAG	59.89	317
>chr_04.032	chr_4	371353	371384	(AGTA)3 (CA)9	GAAGAGTCGAAACACACGCA	60.032	CCAGGACTGTGGGATTGACT	59.962	412
>chr_04.033	chr_4	374927	374955	(ACA)9 (ACC)4	CTCAAGGTCTTTCCTTTGCG	59.986	GAATCCGACCCTTCCTTCTC	60.015	331
>chr_04.034	chr_4	382598	382630	(CCG)11	TTGACCCAGCTCTCCGTAAC	60.255	CTGGGTCTTCGTCTCAGTCC	59.835	460
>chr_04.035	chr_4	389364	389378	(GTC)5	GCCTTTGGAGGACTGACAAC	59.703	GAAAATCCCAGCAAACCAGA	60.051	474
>chr_04.036	chr_4	409312	409327	(GTTT)4	CAAACTCCTTCCTGAGTCGG	59.837	GCATAAGTGCAATCGCAAGA	59.983	364
>chr_04.037	chr_4	411831	411860	(CTG)5 (GTG)4	GATTGAAGCTCTGAGGGCAC	59.957	GGACCTTCTCCCGTACAACA	59.966	388
>chr_04.038	chr_4	411873	411887	(TTG)5	GATTGAAGCTCTGAGGGCAC	59.957	CGAGTCCTTCTCACGACCTC	59.986	476
>chr_04.039	chr_4	413375	413390	(AGCG)4	TGTCCGAGGAATCCCAATAC	59.75	CTTAACAAAGAGATCGCCCG	59.839	319
>chr_04.040	chr_4	413510	413524	(CAA)5	GATCCTGCACAACAATGACG	60.12	CTTAACAAAGAGATCGCCCG	59.839	292
>chr_04.041	chr_4	413844	413867	(AGCG)4 (GGCG)3	TACCTTATGTACGGGCGAGG	59.975	GTTAAGGTTGCGGTCTGCTC	59.882	250
>chr_04.042	chr_4	424118	424135	(GGT)6	GACGTGGGACAAGAAGAAGC	59.851	GTGCGAAGTGCTCAATGAAA	59.995	424
>chr_04.043	chr_4	430203	430218	(GGGA)4	CAGTCTCTGGGAGGAAGTCG	59.978	CAGAACAAACGTCCAGAGCA	60.025	409
>chr_04.044	chr_4	440430	440444	(GAG)5	GACGAAGGAGAAGCATGAGG	59.95	TTCTCTGCTTCGGTCAGGTT	59.989	135
>chr_04.045	chr_4	453341	453355	(ATG)5	GTGACAAGATCGAGGTGGGT	59.969	GGAATGGCTCGAATGAGGTA	60.036	307
>chr_04.046	chr_4	460304	460321	(GGA)6	CGTTGAGAAAGGCCATTGAT	60.074	CTCTCGCATCCAGAAACTCC	59.95	189
>chr_04.047	chr_4	496176	496190	(GTG)5	TGTCGACCGATATGCTTCTG	59.823	CGGTCATAGCCTCCTCCATA	60.051	108
>chr_04.048	chr_4	500067	500081	(TAC)5	AGACCGGAGCAGCTCTTACA	60.156	CTGCTGCATCTACAACCGAA	60.011	134
>chr_04.049	chr_4	503489	503503	(CCT)5	ATTTTCGGACGACGACAATC	59.939	ATCTTCTCCATGACGGTTGC	60.081	352
>chr_04.050	chr_4	509439	509453	(GGA)5	TTGTCGTCGTCGTCAAACTC	59.88	CGCTGACAATACGAACAGGA	59.864	480
>chr_04.051	chr_4	510137	510151	(ATC)5	GAGGTACGATCACCTTCGGA	60.073	GAGCTCGATAATTGGGGTCA	60.036	196
>chr_04.052	chr_4	527936	527950	(CGA)5	GACAAGGCCGAAACACAAAT	59.978	AGTGATCTGCGGGTGTTACC	59.997	233
>chr_04.053	chr_4	530696	530710	(AGC)5	TCGATGAGCTTACAATTGCG	59.976	ATCCTTGGGCCGCTTATAGT	59.951	236
>chr_04.054	chr_4	555593	555607	(AAG)5	AAGACGCAAAAGGACGAGAA	59.993	CCATCAATTCCGATTTCCAC	60.133	432
>chr_04.055	chr_4	574688	574702	(TGG)5	CTCGGAAGTGATGCATGAGA	59.942	CTACTGCTTGCTGCTCATCG	59.911	479
>chr_04.056	chr_4	575608	575625	(GCT)6	CGATCCTGATTTTCATGGCT	60.036	CAGCGCTATACCTCTCCTCG	60.132	377
>chr_04.057	chr_4	595153	595167	(TTC)5	ATGAATACCAACGTCGGCTC	59.962	CACCAGTGCTGCCATAGTGT	59.776	469
>chr_04.058	chr_4	654413	654439	(CT)7 (CCGA)3	GAGTCTTATTTTGCGCTGGC	59.988	GGAGGAGAAGAAGGTCACCC	60.05	381
>chr_04.059	chr_4	654458	654472	(CAC)5	GACCGTTTTCTTCTCCCCTC	60.052	GTCCAAGAGAAGGCAAGCAC	59.997	429
>chr_04.060	chr_4	655753	655767	(CCG)5	GAGCAGGAGATGGATGGTGT	60.08	CAACTTCTCCCCCAGGTACA	59.959	255
>chr_04.061	chr_4	662583	662598	(ATCT)4	TCCGACTCATCCTTTATCCG	60.029	AACTTCCCAGGTCCGAGAAT	59.935	197
>chr_04.062	chr_4	673791	673808	(GAG)6	CTCGGAGCCTTCGTCAGTAG	60.149	TGGAAGGTACACCTCCTTGC	60.111	220
>chr_04.063	chr_4	692542	692569	(CAAA)7	AGCTTAGCGCGAAAAATCTG	59.764	GCAAGCCACGACCCTTATAG	59.73	465
>chr_04.064	chr_4	704197	704212	(CATC)4	AAACGCTAAGTCCGCGTAGA	60.039	GACTTCCGAGAAGAAACCCC	60.052	419
>chr_04.065	chr_4	719822	719836	(CAC)5	CGTTTCTCAATCCTTCTCGC	59.955	TGGAAAGGATCCCATTTGAG	59.864	417
>chr_04.066	chr_4	721743	721765	(ATAC)3 (CATA)4	AAGTTTGGGCATTCAATTCG	59.938	CTCTCGCAGATGGTGTCGTA	60.008	487
>chr_04.067	chr_4	731654	731668	(TCC)5	CCTCTTCCTGTCCAAATCCA	60.042	ACCGTACGACGAACTCTGCT	59.937	323
>chr_04.068	chr_4	731692	731706	(ATC)5	CCTCTTCCTGTCCAAATCCA	60.042	ACCGTACGACGAACTCTGCT	59.937	323
>chr_04.069	chr_4	734687	734701	(CCA)5	CTTCACGAATGCGAGATCAA	59.948	CACGACATGGAAAACAAACG	60.004	296
>chr_04.070	chr_4	769384	769398	(GAG)5	ATGACTACCGCCAACAGGAC	59.997	GCTTCAGATGGTTGTTGGGT	59.973	266
>chr_04.071	chr_4	785766	785783	(GCC)6	AATCGTCCCATAAACCCTCC	60.017	AACGACGACATGCTGTTGAG	59.905	240
>chr_04.072	chr_4	791571	791585	(GAA)5	AACGAGTCCACCTTCACCAG	60.151	TTGAGACTCGTTCCAGCCTT	59.989	354
>chr_04.073	chr_4	818946	818960	(TCC)5	TACTTGTACTGCGGCACCTG	59.928	GCACTGACTTTCCTGCTTCC	59.997	413
>chr_04.074	chr_4	820193	820213	(TCG)7	TGTAGTCTGCGTTTGCAAGG	60.05	TCACCACAGAGACGAAGCAC	60.03	144
>chr_04.075	chr_4	829443	829462	(CTC)4 (CAT)4	AGCCATCACTCTCCTCCTCA	59.945	ATAGCGCGCTTTACAATGCT	60.034	207
>chr_04.076	chr_4	845553	845570	(TGT)6	GCACGCCCTAGAACAGAAAG	60.015	TGATCCGGACTCTGCTTCTT	59.95	439
>chr_04.077	chr_4	845656	845673	(TGT)6	CTCGAGAGACATCTCGGACC	59.945	GTGTGAGAAGCACGAAACGA	60.032	432
>chr_04.078	chr_4	845702	845716	(GAA)5	GGATGAGGAAACGCATTGTT	59.939	GTACGGATTGCGATCACCTT	59.962	476
>chr_04.079	chr_4	849861	849875	(CGG)5	GGTACTTCACGACCCAGCAT	59.997	TCGTGAAGATGCTGCTGAAC	60.144	276
>chr_04.080	chr_4	854739	854765	(TTC)4 (GTCC)3	TTGACCTTGAGTGTTGCTGG	59.873	GGAACGTGCTGCATAAGGAT	60.103	152
>chr_04.081	chr_4	854826	854840	(TTC)5	TCAGGATCGACCTCCTGACT	59.792	GAAAAACTTCGGCTCGAGTG	59.993	312
>chr_04.082	chr_4	858931	858945	(TCG)5	CTGAGATCCGTTAGCGTTCC	59.836	TCTTATGATGCTTCACCCCC	59.894	450
>chr_04.083	chr_4	859063	859077	(GGA)5	GTCGGAGTAGCATCGGAGTC	59.834	TCTTATGATGCTTCACCCCC	59.894	341
>chr_04.084	chr_4	876586	876600	(TCT)5	AATTGGCATTTCGATTCCTG	59.901	ACAGAATGATGATCGGCTCC	60.042	492
>chr_04.085	chr_4	893535	893562	(ATG)4 (CTT)4	TACGTGTTGCGAGGACTCTG	60.049	AACAACCCCAAATCATTGGA	60.029	419
>chr_04.086	chr_4	909359	909373	(AGA)5	CATCGGACTCCGGACTTTTA	60.066	TAGACGCCAAGCAGAAAGGT	60.015	333
>chr_04.087	chr_4	917988	918002	(GAG)5	ACTCTGGCAATTGCGTCTCT	60.02	ACGCCGTCAAGATAAGTGCT	59.904	169
>chr_04.088	chr_4	922701	922715	(GGC)5	AGAAGCTAGAGGGCAAAGCC	60.117	GCCTCCAGCTCATAGACAGG	59.973	370
>chr_04.089	chr_4	925095	925109	(GTG)5	AAGCTCGTGGTCTTTGAGGA	59.989	CGCTGTCATCATGCAACTCT	60.016	402
>chr_04.090	chr_4	927692	927706	(GGT)5	ATGGGACATTGTTGAGAGGC	59.934	TGCTCACATCTCTGACCTCG	60.138	259
>chr_04.091	chr_4	934903	934917	(GAC)5	AGAGATCTGCAATGGGCAAG	60.362	TCAATGCATTCGAGAGATCG	59.907	487
>chr_04.092	chr_4	936152	936178	(CGCC)3 (GCTT)3	CATTTGTGTGATCTCGTGGG	59.96	TGGTATGCGAACAATACCGA	59.953	412
>chr_04.093	chr_4	936211	936225	(CAC)5	ATCGCCGCGTATACCTTATG	59.971	GGTAACGAGCGTGGTGGTAT	59.882	385
>chr_04.094	chr_4	986898	986912	(TCC)5	AAGCTACCTACGCAGGCAAA	60.039	TATTCGGGGAAGACGATGAG	60.029	386
>chr_04.095	chr_4	987881	987895	(ATG)5	GATGAGATTTTCGCGTGTGA	59.805	GTGTCGCCGGTCTGAACTAT	60.142	448
>chr_04.096	chr_4	996229	996243	(GAA)5	AGAAGAGGTCATCCGGTGTG	60.112	GTTGCTCCCAGCTTCTTGTC	59.997	394
>chr_04.097	chr_4	1001018	1001032	(CCA)5	AGACGAAGACTGCCTTCCAA	59.989	ACGGACCACCAACATAAGGA	60.232	459
>chr_04.098	chr_4	1007197	1007219	(CCA)6 (AAC)4	AGTCATCCAACTCCAGCCAG	60.261	CACATACCGTTGCCTGATTG	59.988	367
>chr_04.099	chr_4	1017939	1017953	(ACG)5	GCTATGAGGCGAAGGTCAAG	59.978	TTTCCTGCCTTCGTGAGACT	59.989	338
>chr_04.100	chr_4	1019231	1019252	(CAC)4 (TCC)4	ACCATTCCTACATCCCTCCC	60.015	GTGTGACAGGATGACGTTCG	60.162	145
>chr_04.101	chr_4	1021934	1021953	(CTCG)3 (CTC)4	CGGGCTAGGATCAAGCATAC	59.691	CTTGAGACATCACGTTCCGA	59.831	397
>chr_04.102	chr_4	1029994	1030011	(TCA)6	ACCACACACACTCTCCCCTC	60.006	AACATGTCGACCTCACCTCC	59.969	478
>chr_04.103	chr_4	1045665	1045679	(TCT)5	TATGCCACTGATTCGCAAAG	59.833	GCGCTAGGACCATAGAGTGC	60.007	438
>chr_04.104	chr_4	1046843	1046857	(CAA)5	GCACAACTGCCTCTACCTCC	59.874	CGCGAAAACATCTTCCAACT	60.249	485
>chr_04.105	chr_4	1048952	1048966	(AAG)5	TTAGGAGGATGGTGTCCAGG	59.92	TACCAATCACGCATCCAGAA	60.073	115
>chr_04.106	chr_4	1050498	1050513	(AG)8	TCTTGGAGTGGATGGAGGAC	60.048	CTCTGTGCATTCCTTCGTGA	59.984	213
>chr_04.107	chr_4	1052929	1052943	(TGA)5	ACATCAACTTGCCCACATCA	59.967	CAGGGATATCCGGTAGGGTT	60.032	216
>chr_04.108	chr_4	1055737	1055751	(CAA)5	ACCTTCCTTCTTCCCCTCAA	60.045	TCCAGAAGCTACACCAGGCT	60.012	323
>chr_04.109	chr_4	1062721	1062745	(TATG)3 (AAT)4	ACGTAAACAGCAATCCCCAG	59.993	CGCTGCACCTTATCAGTCAA	60.011	439
>chr_04.110	chr_4	1073285	1073299	(CTT)5	GGCGTACTTGTAGCCGTCTC	59.904	GTCACAGCTTTCGTCGTTGA	60.032	165
>chr_04.111	chr_4	1084331	1084348	(AGA)6	TTTTGTGGAAGAGGTTTGGG	59.942	AGCCAGACACACACACTTGC	59.948	402
>chr_04.112	chr_4	1085265	1085287	(CGT)6 (TCG)4	AGTGAGGTGTGAGTGCGTTG	59.94	CTCTCTCGAACCGTCTCCAC	59.986	464
>chr_04.113	chr_4	1089002	1089019	(CCT)6	TTTCGATCGCTCATTCTGTG	59.948	AGAAGAAGCTTGAACGCGAG	59.898	330
>chr_04.114	chr_4	1114454	1114468	(TCG)5	GCGTGCATCTAAACAGCAAA	60.021	CCTTGTCGAATGGGAGTTGT	59.966	251
>chr_04.115	chr_4	1120317	1120331	(GAG)5	CCAATGAAGCAAATCTGGGT	59.933	GACCTCCACGAAAACGACAT	59.973	159
>chr_04.116	chr_4	1121658	1121684	(GAAA)3 (AGGA)6	GACGGAGTCCTTGTTGTGGT	60.009	CAATGCAGATGAAACATGGC	60.08	473
>chr_04.117	chr_4	1126528	1126543	(ACCG)4	CCACCATCACCTCACCTTCT	59.962	GCAACCACTTGTAGGGGTGT	59.891	420
>chr_04.118	chr_4	1128676	1128696	(CCT)4 (CCT)4	TGATGCAAGGTCAAGGTCAA	60.24	CCCTGGACGACACGTTAGTT	60.028	263
>chr_04.119	chr_4	1129070	1129084	(CAG)5	CGCCTCCTTCAACCAAAATA	60.067	TCCGTCTCGATTGAATCTCC	60.158	336
>chr_04.120	chr_4	1145244	1145258	(TCA)5	GCACTCCTCGTGAAGTCCTC	59.993	CGCACTGATGGATGAAATTG	60.073	229
>chr_04.121	chr_4	1167230	1167244	(AGA)5	TTAGCGGGGTGTATTTGGAG	59.953	ACCAGTCGAGGACAACCAAC	60.009	495
>chr_04.122	chr_4	1168007	1168021	(CTC)5	AGGGAACCGAGACGGTCTAT	59.957	GTACGGCAGCGGATACATTT	59.988	453
>chr_04.123	chr_4	1170869	1170884	(CTGG)4	GTCCAGGTCTCACTTCCGAG	59.835	TCCTTTTGGTGTCTCCGTTC	60.088	335
>chr_04.124	chr_4	1173055	1173072	(TC)9	TCGAATGGCAGAGTTGTTTG	59.84	CACCTCATCACCCATCTCCT	59.92	371
>chr_04.125	chr_4	1185649	1185666	(TCG)6	CTCTTCAGGATTCCGCTGTC	59.95	GACTTGTGGACGACCGTTTT	60.012	257
>chr_04.126	chr_4	1198093	1198107	(CGG)5	ATGAGCTGAAATCGGTTTGG	60.074	GAGCTTCCTTCGACTTCCCT	59.957	462
>chr_04.127	chr_4	1201134	1201156	(TGC)4 (CTG)4	CATCTCGTCTTTTGTGGGGT	59.966	GTTTGCTACCGCCGAGTAAG	59.904	401
>chr_04.128	chr_4	1216401	1216415	(AAC)5	TACGATCCGGAAGGTTTCAC	59.933	AGACGGAGATGTTGGATTGG	59.927	500
>chr_04.129	chr_4	1218704	1218718	(GCG)5	AAGGCCATGCCAACTGTATC	59.962	ACCTCCACATCTGGAACAGC	60.12	324
>chr_04.130	chr_4	1219551	1219565	(TGT)5	GTACGCTTCCGATTGTTGGT	60	AGTGCGGGCAGCTATACACT	59.927	158
>chr_04.131	chr_4	1220319	1220333	(GCT)5	CTTGTTGCTGGGGGTAGTGT	60.028	CTCCGCAAAATCAACCAGAT	60.074	264
>chr_04.132	chr_4	1221194	1221208	(TCT)5	CGTATGTCCTGGCCAACTTT	59.993	AGAGGAGCACGGGTTACAGA	59.867	484
>chr_04.133	chr_4	1228479	1228493	(CCT)5	TCGCATGATTGACGAAAGAG	59.948	TCTCCAATTCGACGACAACA	60.24	466
>chr_04.134	chr_4	1230149	1230176	(CTTC)3 (CTC)4	TTTGGCCTCCTGTATTCCAC	59.933	TATTATCATGCAAGGCGCTG	59.825	463
>chr_04.135	chr_4	1271077	1271100	(TGAA)6	GCTGAGGAGGATTGTGAAGC	59.957	GTTGGATCAAGCAATTCGGT	59.939	288
>chr_04.136	chr_4	1280393	1280407	(CTC)5	CTGTCTGCTAGTGCGAGACG	59.946	CAAGGGAAGAGCAGGTGAAG	59.982	259
>chr_04.137	chr_4	1280751	1280776	(TCA)4 (TTC)5	AATCGCGTCAATCGTCTCTT	59.843	ATGCTCCCTTCAATGTGGAC	59.934	440
>chr_04.138	chr_4	1282078	1282095	(AGA)6	GACAGTCCGGGATTAGACGA	60.073	CGGTGTTCGCCTGTTCTATT	60.132	169
>chr_04.139	chr_4	1283579	1283593	(CCG)5	ACAATGAGGAATGGTCCGAG	59.927	TGCTGATGAGCAACCAGTTC	59.992	325
>chr_04.140	chr_4	1285952	1285966	(AGA)5	CAAGCCGACCACTACGAAAT	60.132	CGCAGCAGTCTTTGATGGTA	60.011	298
>chr_04.141	chr_4	1320894	1320909	(GAGC)4	AGACAACTACTCGGCGGAAA	59.875	TAATTAGACGTCAGCGTGCG	60.037	171
>chr_04.142	chr_4	1329536	1329550	(GTG)5	AGATGGGTCTCAAGGGTGTG	59.962	TGGGAGCGTTCTTCAAGTCT	59.989	491
>chr_04.143	chr_4	1355266	1355305	(CATC)6 (CACC)3	CTTGAGCTGAGACCAGGAGG	60.127	GTAGTGGTCGGCAGTACGGT	60.058	471
>chr_04.144	chr_4	1355952	1355966	(CTC)5	CTCGGTCGAGAACCTCTTTG	59.982	TTCAAATTCCTCTTCCGACG	60.184	370
>chr_04.145	chr_4	1356862	1356876	(GAC)5	CACTGGGAGCAAGAAGAAGG	59.982	CACACGTTGGAAGAGTCCCT	60.151	214
>chr_04.146	chr_4	1368274	1368291	(CTC)6	GAGGATCAATGCAACCGACT	60.081	GAAGGAGACAAACAGCCTCG	59.989	274
>chr_04.147	chr_4	1389511	1389546	(GA)18	CTGCCACTTCTTCTTGCTCC	60.134	TGATTAGACCGACGAGACCC	60.073	225
>chr_04.148	chr_4	1390573	1390587	(GGA)5	TGCTTTTACTTCCTCCACCG	60.241	TCTCCACCATCCTCTTCACC	60.048	488
>chr_04.149	chr_4	1422188	1422210	(CTCG)3 (GCT)4	ATCGTCAAAATTCAGCGTCC	60.081	CAATGTCATTTACCGGGCTT	59.823	162
>chr_04.150	chr_4	1432082	1432103	(GCGT)3 (GCGT)3	GGACGTGAAACGGCTAAGAG	59.875	ATTCTGGTGACAATGGAGGC	59.934	453
>chr_04.151	chr_4	1432540	1432555	(GACC)4	GCCTCCATTGTCACCAGAAT	59.934	TGGAAGTTCGGAGTCGTTTC	60.232	280
>chr_04.152	chr_4	1441464	1441478	(CTC)5	CTCGGATCTGCCAGTACACA	59.855	GGGTAGCGACTCGTCTTCTG	60.012	325
>chr_04.153	chr_4	1492183	1492197	(GAG)5	GCTAGGCTGCTATTGCCAAC	60.01	TCTCAAGTTGATGCGTGAGG	59.984	289
>chr_04.154	chr_4	1502360	1502374	(TCG)5	TTTTTCTCCCTTCCACATCG	60.044	GTCGGCCCAGATCTATTCAA	60.036	372
>chr_04.155	chr_4	1509837	1509860	(CTC)8	GAAGGAGAGGTGGGATAGGC	60.037	ATCTTGTAGCTCGCGGAAGA	60.118	327
>chr_04.156	chr_4	1510658	1510672	(ATG)5	GTTTTGGTTTGCAAGAGGGA	60.088	AAAAGTGGACTATGGCGGTG	59.993	483
>chr_04.157	chr_4	1512117	1512131	(GCG)5	AGAGTTGGGCCATGATAACG	59.955	TCGACTTCGACAACGATCTG	59.984	173
>chr_04.158	chr_4	1512499	1512514	(CATC)4	GGTCAATTGTGTGCTTGGTG	60.008	GCGAGACCAAGTCCAGTTTC	59.851	349
>chr_04.159	chr_4	1523534	1523548	(ACG)5	CGTGAAGAGCAATAGCCACA	60.011	TGATACCAGTCGTCGCATGT	60.144	201
>chr_04.160	chr_4	1627083	1627097	(CAT)5	ATTGGCCTGTTTGTCTGACC	59.973	ACCAGGAAAAGAATGATGCG	60.074	488
>chr_04.161	chr_4	1640412	1640439	(CCA)4 (CTC)4	TCGTTGGGTGTCTGTACCAA	60.001	GGACTCCTATGATGTGGCGT	59.957	450
>chr_04.162	chr_4	1649308	1649348	(GAT)4 (GGA)4 (GGA)4	ATGTACGTTTTGTGGGAGGG	59.711	ATGTCCACCGTCTCCTTGAC	59.969	396
>chr_04.163	chr_4	1652728	1652747	(ATCG)5	GCTGACCTCTCCTTCCTCCT	59.952	TTGGCTCGATCTAACCATCC	60.036	432
>chr_04.164	chr_4	1655899	1655914	(AGCG)4	CAGAAAACCAACACGGTCCT	60.005	CCACTTTCACGATTCCGTCT	60.111	429
>chr_04.165	chr_4	1657286	1657300	(GGA)5	AGTGGACCACCAAGACCAAG	60.002	ATGACATCCTTGATCGGAGC	60.042	108
>chr_04.166	chr_4	1657845	1657865	(GCAG)3 (CAGC)3	GACGGAAGCCAGAATCGTAG	59.836	GGGGAGAAGAAGAAGGATGC	60.154	422
>chr_04.167	chr_4	1658939	1658953	(CTT)5	GCACGTTTCGAGATCAACAA	59.847	TCGTATGTGAGGTCTGCTGG	59.855	109
>chr_04.168	chr_4	1671488	1671505	(GAC)6	ACTCACAAGAAGCGGACGAT	59.874	GACTTTTCGAGCGTAGCACC	60.022	448
>chr_04.169	chr_4	1672179	1672193	(AGA)5	AGAGTCAGAAGAAGCGCGAG	60.035	CCATGCTCTCGTGGGTAGAT	60.096	414
>chr_04.170	chr_4	1673126	1673140	(GAG)5	CAGTTGGATGACGAAGAGCA	59.984	ATTTGGTGATCGTTTCCTGC	59.939	247
>chr_04.171	chr_4	1701563	1701592	(GTG)5 (GTG)4	GCGAAAAGTACTCGACCAGG	59.875	TAGTGGTTCGGACACTGTGG	59.591	489
>chr_04.172	chr_4	1703015	1703032	(AT)9	CCGCTCGAATTGACGATATT	60.06	TTGATCAGAGCATTGCGTTC	59.955	397
>chr_04.173	chr_4	1717642	1717657	(CGTG)4	TGATCACTCGCTGCTAATGG	59.972	GGGAATCGATCTTACCGACA	59.894	487
>chr_04.174	chr_4	1731004	1731027	(GAAA)3 (CCT)4	ATTATGCTTGTCGGAGGACG	60.096	ATGGTGAGGACTTTTGGTCG	59.966	305
>chr_04.175	chr_4	1735201	1735218	(GGT)6	TATTTCTGCGAGCTGGGATT	59.807	GGGTGAAGAGCACAGAAAGC	59.997	383
>chr_04.176	chr_4	1735757	1735771	(CGT)5	GCGTTGGATCCCAGATAAGA	60.036	GTTTTGTCCACGACTGGGTT	59.867	405
>chr_04.177	chr_4	1738031	1738045	(TGA)5	AGACTGAAGGCAAGGACGAA	59.989	CACAATCTTGGCGAGTCTGA	59.984	225
>chr_04.178	chr_4	1738788	1738805	(CGA)6	CCCTAGCACGTCTGCTCTTC	60.156	AAGATTCCACCCAACAGCAC	59.973	166
>chr_04.179	chr_4	1745414	1745436	(TGAT)4 (TCAA)3	GAGATTAAGCCGGACGACTG	59.836	ACGACCTGGTTCAGTTGAGG	60.151	246
>chr_04.180	chr_4	1747406	1747427	(CTG)4 (TGC)4	AGAGGGTGAGGGATCAGGTT	59.929	TCCATTGCAAGTCCAAAACA	60.088	468
>chr_04.181	chr_4	1750496	1750510	(TCT)5	TGAAAGCAGGATCGTGTCAG	59.984	CATGACTCTGCCTTGATGGA	59.787	460
>chr_04.182	chr_4	1756397	1756419	(CTG)5 (GCT)4	CTAGCATGCCTGACCACGTA	59.888	TCCTGGATCGCTGCTATTCT	59.939	500
>chr_04.183	chr_4	1794420	1794437	(GC)9	ACATGTTGATGCCTTCACGA	60.12	AGTCAAGTTCATCGCGCTTT	60.022	460
>chr_04.184	chr_4	1796634	1796648	(AGA)5	ATGATCGCAGTATTCCTCGG	60.059	ATTGTCCGGATGAGTCGTTC	59.934	130
>chr_04.185	chr_4	1801113	1801139	(GC)7 (CGAC)3	GCTCTCCTACAGTTGGGCTG	60.012	GATCATTGCCACGTTGTCTG	60.12	412
>chr_04.186	chr_4	1820272	1820287	(AAAC)4	ATGGACATGGAGAACTTCGG	59.927	GTCTCGAGTCAGCGATAGGC	60.127	110
>chr_04.187	chr_4	1843821	1843835	(GAG)5	GAGCAGGAGACTGGACTTGG	59.986	CCTCGCTCTTCTTCCACATC	59.95	433
>chr_04.188	chr_4	1846673	1846688	(GCAG)4	TGCTCGTGAACTGTCGATTC	59.992	ATGAAGCATTCTCCATTCCG	60.036	466
>chr_04.189	chr_4	1882400	1882417	(TCC)6	CGGTGCACACTCTCTCGTTA	60.049	ACTCGTCTGACATGTGGCTG	59.897	396
>chr_04.190	chr_4	1893244	1893264	(GTTC)3 (TGCC)3	CAGATGCCAGACAGACAGGA	59.98	ATGATGGGCTTGACCTTGAC	59.934	163
>chr_04.191	chr_4	1896147	1896161	(GCT)5	TTGTTGGTGATGGTGCTGTT	60.008	GTGCTCAAGGTCTGGGCTAC	59.874	100
>chr_04.192	chr_4	1920899	1920923	(CCAA)3 (CTCC)3	GCAGCTTTCTTTCCCCTTCT	59.962	TGTGTGGAGAGTGGCATGAT	60.121	475
>chr_04.193	chr_4	1941712	1941726	(TGC)5	TCATTGCTGAAGCTGTTGCT	59.746	GATTGGACTTCTTCGGTGGA	60.05	442
>chr_04.194	chr_4	1942110	1942124	(AGC)5	ATCAGACCGTCCAATTCCAG	59.927	TGAATGTCGTGCAGGAGAAG	59.984	344
>chr_04.195	chr_4	1945548	1945562	(CGT)5	TTGCTCTTCGCCTTCATCTT	60.096	CACAGAGACTCGCCAATTCA	59.984	459
>chr_04.196	chr_4	1973626	1973649	(TAG)4 (TAA)4	GGCGTTCTTACGCTTCTGTT	59.522	GGATTACTCGCCTAAAGGGC	60.061	363
>chr_04.197	chr_4	1974998	1975012	(CAG)5	CTCCAACCTGCCTACTTTGC	59.875	TTACATCTACAGCGCCAACG	59.895	425
>chr_04.198	chr_4	2002471	2002485	(TTC)5	AGAAGGTTTGACGGATGTGG	59.966	GAAGCGGATAGTGGTTGAGC	59.843	434
>chr_04.199	chr_4	2004727	2004741	(ACC)5	ACTGTTCAGCGTACCTCCGT	59.792	AAACCAGCAGTCTCTTCGGA	59.989	474
>chr_04.200	chr_4	2008118	2008132	(GAA)5	AAGAAGGACCGCCAGAAGAT	60.212	GCTGTCGATGCACTTTTGAA	59.995	429
>chr_04.201	chr_4	2024214	2024228	(GGC)5	GCATCTCGCTGAAATTCACA	59.955	ACCATCAAGCTGAAGATGGG	60.073	487
>chr_04.202	chr_4	2036146	2036160	(CTG)5	TCGACACATTTCTCTCGCAC	59.992	CGCATTGTGACATTACGTCC	59.995	405
>chr_04.203	chr_4	2045701	2045715	(GGC)5	GGGTGATCATCTCTGCTGGT	60.08	CTCCCACCATTGTCGAGTTT	59.966	177
>chr_04.204	chr_4	2045933	2045956	(CGT)8	CACTCTACTTGGAGGCGGAG	60.005	CGGTGTCTAGGACGTCCACT	60.174	333
>chr_04.205	chr_4	2049477	2049503	(GCA)9	GATGTAGTCAGGGGTGCGAT	59.957	CTAGCAAACCGTGTCCCATT	59.993	467
>chr_04.206	chr_4	2062433	2062447	(GCT)5	CTTCGCGACGAATGTCACTA	60.011	GTGTGCCGATGAGATCAATG	60.08	375
>chr_04.207	chr_4	2070763	2070777	(CGA)5	GCTGCATCACCAGTCAAGAA	59.992	CTTGAGCAGATCGACCATGA	59.942	342
>chr_04.208	chr_4	2077901	2077930	(ACA)4 (AC)7	CAGCACCGAGGACAACTTTT	60.291	AAGTCGTGGAAGTTGATGGG	59.966	192
>chr_04.209	chr_4	2080102	2080116	(TTG)5	AGCTTTTCGTGGGGAGTTTT	60.11	ACCAGGGCAAGGAATCTTTT	59.94	476
>chr_04.210	chr_4	2093069	2093083	(TCG)5	CAGTGAAGTGCCGAGATCAA	59.984	ACCACCATCTGAGGACGAAG	60.112	466
>chr_04.211	chr_4	2097348	2097374	(AGA)4 (AGA)4	CGACCCCTGCAATTAAGAAA	60.067	ACTTCCAGTGATGGAGGTGG	59.962	442
>chr_04.212	chr_4	2099989	2100003	(ACT)5	ATTACATGGCAGGAGTTCCG	59.955	TTGCTCTGCTCTTTCCCATT	59.955	403
>chr_04.213	chr_4	2110886	2110905	(ATCG)5	GTATCAGTGACTGCGCGAAA	60.019	AGCTCGAAGCCATCGTAAAA	59.982	313
>chr_04.214	chr_4	2116349	2116515	(GAG)4 (AGG)5 (AGG)5 (AGG)5 (AGG)5 (AGG)5 (AGG)5 (AGG)5 (AGG)5 (GAA)4	GAATGGTGTGACGTACGCTG	60.183	CTCGACGCTGTGATGTGTCT	60.055	481
>chr_04.215	chr_4	2140441	2140466	(GAG)4 (CGA)4	TGGCAGACATTGCAGAGTTC	59.992	CTTTGGAGAACCCAGTCTCG	59.837	474
>chr_04.216	chr_4	2152672	2152689	(GTC)6	CTGTAAGCTGGAGGAGCAGG	60.149	ATCTGTTCGTTGGGATCTGG	59.927	383
>chr_04.217	chr_4	2155604	2155618	(TTC)5	CAGTGGCAGAATTTGCTGAA	59.988	CAGGCGAGCAGAGATATTCC	59.939	455
>chr_04.218	chr_4	2156452	2156472	(GTT)7	CGAACTGAGGCTTGTCATCA	59.984	GACTCAGGCTTTCGTTCCTG	59.989	460
>chr_04.219	chr_4	2157410	2157424	(TTG)5	GCACGTTTCAAACAAGCAGA	60.035	AAATGGCCAATATCAGCAGC	60.067	156
>chr_04.220	chr_4	2157456	2157487	(GGC)4 (CTG)9	GCACGTTTCAAACAAGCAGA	60.035	CCTTGTGCGACACTTCAAAA	59.881	469
>chr_04.221	chr_4	2168895	2168918	(GTG)4 (ATG)6	GTCTGTAGACTTCGAGGCCG	60.012	CTCTGCACAAGCGAATGGTA	60.011	273
>chr_04.222	chr_4	2177923	2177961	(TCC)13	CCGTCCTCCTCTTCACACAT	60.112	GCGTTTCAGCAACCTTTTGT	60.292	439
>chr_04.223	chr_4	2178234	2178248	(GTT)5	AATCCCACTCCAACGTCATC	59.786	GCAGTCAGAGTCCCAAAAGC	59.997	429
>chr_04.224	chr_4	2192649	2192664	(ATGG)4	TTGGAAGGACTGATCCCTTG	60.042	GACACTCAATGCTCGCAGAA	60.144	271
>chr_04.225	chr_4	2202508	2202522	(TCG)5	ACTTGACTGAGTGGCACACG	59.94	TGAGCTTCCATCACTGCAAC	59.992	423
>chr_04.226	chr_4	2204747	2204761	(CAT)5	GCTTTTGGTTCCGACTTGAG	59.853	GCAAGGAACTCCTCTCGATG	59.95	238
>chr_04.227	chr_4	2223462	2223476	(CAG)5	GAATAAAGCCCAGGGAGGAG	60.032	TGTGGACATTAGGATTCGCA	60.073	486
>chr_04.228	chr_4	2242331	2242345	(AGT)5	GTTGTCATTTAGCCGCCAAT	59.967	AGCTCGAGATGGCTGAAGAG	59.851	433
>chr_04.229	chr_4	2244427	2244452	(TTC)5 (CAA)4	GGAGGAACATTCGCAGACAT	60.081	CGAGAGTGGCAGAAAGGAAC	59.989	392
>chr_04.230	chr_4	2252649	2252663	(GCT)5	CATGTCGCTGAAGATAGGCA	59.972	ATGAAGATCCAACGACCAGG	59.927	413
>chr_04.231	chr_4	2252829	2252843	(CGT)5	ATCTGCCCAACAAATTCCAG	59.933	AGGTTGGCGGAATACAACTG	59.993	134
>chr_04.232	chr_4	2270279	2270293	(GGA)5	ATACTACGGTCACCAAGCCG	60.015	CTCCTCATCACCCTCCACAT	59.92	358
>chr_04.233	chr_4	2301428	2301447	(ATTC)3 (GTTC)3	CGGCATTAATTCAGCCTCAT	60.06	AGAGGCCTCGGTGATTTCTT	60.212	186
>chr_04.234	chr_4	2316934	2316949	(GAGC)4	TGTATGCTTGAAGCTGTGGC	60.019	GCGCATCGTTCTGACTTGTA	60.019	492
>chr_04.235	chr_4	2320227	2320241	(TCG)5	GTGGTTTGTGGAGGAGGAGA	60.088	AAGGCCTCACGAAGAACAGA	59.989	259
>chr_04.236	chr_4	2335787	2335814	(TG)6 (CCT)4	ATGTGGATGGTGTCTCAGCA	60.121	CATGTGGCCGAATGATACAG	59.948	404
>chr_04.237	chr_4	2344536	2344555	(AAGG)5	GCTCTTCCGAACGGATTGTA	60.214	GCTTCGTCCTCACGTTTCTC	59.997	240
>chr_04.238	chr_4	2352296	2352310	(TGT)5	CTCCGTAAGCGGAGTACAGC	60.037	AGCCATGAGATCCAATCCTG	60.034	128
>chr_04.239	chr_4	2352743	2352766	(TTC)8	CGTCAGGACGTAATTCGGTT	59.993	CATTCCCTCGTCGATCAAGT	60.073	344
>chr_04.240	chr_4	2355842	2355856	(TCG)5	AGTAGTCGGCCTTGCACAGT	59.937	CGTCACAGGAGGCAACACTA	59.897	323
>chr_04.241	chr_4	2356201	2356221	(CTT)4 (CCT)4	TAGTGTTGCCTCCTGTGACG	59.897	CAACATGCTTCGCAGGATTA	59.833	404
>chr_04.242	chr_4	2369027	2369042	(TCCC)4	CGTAAGCATTCTGCTGACCA	60.011	GGTGTAGGCTAGGAGGGAGG	60.088	372
>chr_04.243	chr_4	2372602	2372629	(AGA)4 (AGA)4	AGTGGAGGACTTCATGGTGG	59.962	GAATTGTCCGTCGTAGGCAT	59.962	499
>chr_04.244	chr_4	2379563	2379577	(CCT)5	AACCGACTTGGCAGAGAAGA	59.989	GGACGAGTGGTCGATGAGAT	60.08	268
>chr_04.245	chr_4	2379646	2379660	(CAC)5	AACCGACTTGGCAGAGAAGA	59.989	AACAACATCAGCGGGAAAAG	60.11	486
>chr_04.246	chr_4	2383936	2383950	(ATG)5	CCAGGTGCTAGCTACAAGGC	60.037	TGAATGCCACCAGTCCTACA	60.112	366
>chr_04.247	chr_4	2400894	2400911	(GAG)6	TATCACGGACAACACCCTCA	59.96	GTGGATGTTTCATGCTCCCT	59.934	468
>chr_04.248	chr_4	2417965	2417982	(CAA)6	GCCGCAAGATGTGACTTGTA	59.871	AGGTGAGGGTCAGGTTTGTG	60.002	276
>chr_04.249	chr_4	2418188	2418202	(CTC)5	CAAAGAACCTCCTCGCTGAC	59.989	ATTTCCCTGTTGACAGTCGG	59.966	369
>chr_04.250	chr_4	2424783	2424800	(GCC)6	CGGTGAGTAAGAGGAAAGCG	60.008	ATCAACATCCATCTCCTCCG	59.886	209
>chr_04.251	chr_4	2424877	2424921	(GAG)15 (GGA)5	CGGTGAGTAAGAGGAAAGCG	60.008	CGGAGTTACAAGGTCGTCGT	60.171	380
>chr_04.252	chr_4	2426570	2426598	(GTC)6 (CGG)5	CTTCCTCTCCCCTTCCAATC	60.008	CGAAGAGCTCGACACAAACA	60.175	449
>chr_04.253	chr_4	2427415	2427441	(CAAA)3 (AAAC)3	CTCTCTTGTCTGCCTCCACC	59.986	GTACGAAGACGATGGCGATT	60.103	124
>chr_04.254	chr_4	2450056	2450086	(CTGG)3 (TTG)6	GAAAGCGACAGGATGTAGGC	59.843	CCACTCATGTTCACCGACAC	60.005	470
>chr_04.255	chr_4	2468141	2468164	(GTG)8	GGGTCATACCCGAAGAGACA	59.927	ACTCACGTTGAACTCGCCTT	59.914	497
>chr_04.256	chr_4	2493117	2493134	(AGA)6	TGAAAAGAAGCGACCAACCT	59.853	CTCCTTCACTCTCGTCGTCC	59.986	306
>chr_04.257	chr_4	2510261	2510295	(CTC)4 (GCG)8	CAAACCGTCACCGAATTCTT	59.971	ACAGTTCCCACGACCAAGAC	60.009	453
>chr_04.258	chr_4	2510704	2510718	(TGA)5	GTCTTGGTCGTGGGAACTGT	60.009	CCATGGTTGGGGAATGTAAG	60.044	298
>chr_04.259	chr_4	2512990	2513007	(GGA)6	CACTGACTCGACCTTCGACA	60.022	TGTATCCTTGCTGTTGCTGC	60.019	290
>chr_04.260	chr_4	2531631	2531657	(TCG)9	GAGGCGATCAAGTGCTTACC	59.843	CCAGAGGATTCCAATACCGA	59.887	441
>chr_04.261	chr_4	2556426	2556440	(AGG)5	GAAGGATGCGGATTGTGTTT	59.939	TATAATGCCTCGCCGTATCC	59.913	470
>chr_04.262	chr_4	2556928	2556942	(GGA)5	GAGGTGAGGGTTGTGAGGAA	60.088	GCTTCTCGGATTGCTGTGAT	60.37	295
>chr_04.263	chr_4	2568871	2568888	(TCC)6	GCGAGCATGTCAAGCAGTAA	60.165	CAATTTCTCCCTCAACCGAA	60.044	483
>chr_04.264	chr_4	2568937	2568951	(GGA)5	GCGAGCATGTCAAGCAGTAA	60.165	TATTCGCCTCCCTCAACATC	60.036	433
>chr_04.265	chr_4	2569807	2569822	(ACAT)4	TAAAGCATGATGGAGAGGGG	60.029	GGAGGGAGAGGGGTAGTGAG	60.066	496
>chr_04.266	chr_4	2615146	2615163	(ACC)6	AATGATGCTCTCCCCTGTTG	60.073	CGTGTTGATGTGGTAGTCCG	60.025	436
>chr_04.267	chr_4	2643432	2643446	(TAC)5	AAGAATGCACGTAATTGCCC	59.967	GGCGATAGCGCGTAAAGTAG	60.027	234
>chr_04.268	chr_4	2668387	2668402	(CTCG)4	CTCACCTTCGAATCCATCGT	60.073	TCCATCTTTTCCAGGTTTCG	60.044	199
>chr_04.269	chr_4	2669139	2669154	(GACG)4	GACGAAGGTTGAAGAGCAGG	59.989	TCCTAGCGAAGACGGACCTA	59.971	459
>chr_04.270	chr_4	2669896	2669913	(AGC)6	TCGATAATCGTTAGACCGGG	59.916	TCGGCACTAACCTCCAAAAC	60.11	415
>chr_04.271	chr_4	2673173	2673187	(TAG)5	ATCGTTGCTTTGGAGCTGTT	59.882	GTAATTTTGCAAGGGTCGGA	59.938	455
>chr_04.272	chr_4	2673358	2673384	(TAGC)3 (GAAG)3	TGCGGTTCATAACTAGTGCG	59.895	TAATTTTGCAAGGGTCGGAG	60.067	197
>chr_04.273	chr_4	2675838	2675852	(AAT)5	CGAACAGAACCGCACACTAA	59.904	AGCATCCACAGAATGCACAG	59.862	235
>chr_04.274	chr_4	2675869	2675911	(CGC)5 (GCC)5 (TTC)4	CGAACAGAACCGCACACTAA	59.904	GCTCCAACGGAGGTAACGTA	60.132	322
>chr_04.275	chr_4	2676054	2676084	(TAGA)4 (ATAG)3	CGAACAGAACCGCACACTAA	59.904	AAAGCACTTGAAGCGACGAT	60.022	452
>chr_04.276	chr_4	2716462	2716479	(GTT)6	TGACCATGTTGCCGATCTTA	60.073	GCATCAGGGATAAGCAGCTC	59.946	461
>chr_04.277	chr_4	2767097	2767130	(CCT)4 (CAC)4 (CCG)4	CTCTGCCTGGAACATCGAAT	60.218	CGTAGAGGGCTTTGAAGTGC	60.015	219
>chr_04.278	chr_4	2777040	2777054	(TGG)5	GGGTGATTACGATGGAGACG	60.34	CAGTCCATGTTCTCTCGCAA	59.984	330
>chr_04.279	chr_4	2777622	2777636	(CCT)5	CCTGCCTTTTCTGTCAGACC	59.844	CGGTGAGTTGTGGACTGTTG	60.194	209
>chr_04.280	chr_4	2778419	2778445	(TCC)9	TATTAAGCGATGTCGGGGAG	60.053	TTAACGGATCCTTGTCTGCC	60.074	343
>chr_04.281	chr_4	2778548	2778562	(CCA)5	TATTAAGCGATGTCGGGGAG	60.053	TGTCAAGACACTTCGGAACG	59.873	417
>chr_04.282	chr_4	2815913	2815927	(GAC)5	ACCAAAGTCCGCTGAAGCTA	60.015	CCCAGTCCATTTCTTCCTCA	60.042	182
>chr_04.283	chr_4	2839550	2839564	(GAG)5	ATCCTCCAGTCCGATTCCTT	59.896	CTCCTCCATCAAATCCTCCA	60.003	247
>chr_04.284	chr_4	2840180	2840195	(CA)8	TCCAAGTGATCGACCCTTTC	60.05	GTTGGGTGAAGGAGTGGAGA	60.088	228
>chr_05.001	chr_5	67410	67424	(GTC)5	CTGCCAGAAGGCTAAGGATG	59.971	CTCTCCAGACTCTGCCCAAC	59.986	497
>chr_05.002	chr_5	84187	84214	(AGC)4 (CCT)4	AGGGCTGCTAGTCAAAGCAC	59.644	GAGTCTTCATCAACGCCCAT	60.081	500
>chr_05.003	chr_5	94899	94913	(CCG)5	CGAAGTAATCTTTCGCTCCG	59.975	ACCAGTTTCCACCCTCTCCT	59.968	173
>chr_05.004	chr_5	98890	98911	(GAA)5 (AAG)4	CCGAGGATGTCAAGAGTGGT	60.112	CCCCTTTCTCCTTCACCTTC	60.045	117
>chr_05.005	chr_5	98966	98994	(GGAG)3 (GAA)5	AAGGTGAAGGAGAAAGGGGA	60.045	CTGGCTGTCCTTTGTACGGT	60.171	150
>chr_05.006	chr_5	101525	101539	(TCA)5	TAATCAGGAGACAGGACCCG	60.065	CTGTGAGGAGGTCGAGGAAG	59.978	149
>chr_05.007	chr_5	119806	119820	(CCG)5	ACTTTTCCCACCATGAGACG	59.966	GCATGGTGTCTGACCATCAC	59.97	460
>chr_05.008	chr_5	127313	127328	(GCTG)4	CGCCTTCAACTTCAATGTCA	59.84	TGAGCAACAGCATGACAACA	60.029	443
>chr_05.009	chr_5	132271	132285	(AAC)5	GTCCCAGTGCAGCAATACCT	60.142	AGGGCAGCCAGATAGCTGTA	60	457
>chr_05.010	chr_5	139799	139816	(TTG)6	GTGGACATTCTCGACCGATT	59.934	GGAGGGTGCTGATTTTGAGA	60.195	288
>chr_05.011	chr_5	142703	142717	(CAG)5	CCAATCAAGATGAGGCAGGT	60.073	TCCTCCAACTCTCCACCAAC	60.088	436
>chr_05.012	chr_5	150429	150443	(CGA)5	TTTTGGAGACCCGGTATCAG	59.926	AGAGGAAGTCCATGTGGTCG	60.112	431
>chr_05.013	chr_5	156408	156422	(TCA)5	AACGTCTCGCCAATACATCC	59.962	TATGATTTCCTCGGAGGTGC	60.036	134
>chr_05.014	chr_5	157577	157610	(CACC)3 (CTCC)3 (TCCC)3	CTATACACGGCATTTCCGCT	60.117	AAACAACCAATCAAACCCCA	60.066	370
>chr_05.015	chr_5	187445	187473	(GAG)4 (GGA)6	GGTGGTTCAACGAGGAATGT	59.827	CCATCTCATCGACCCAAACT	59.927	399
>chr_05.016	chr_5	188063	188092	(CAT)10	CGTTCGGATCTTCCTGGATA	60.029	GTGGCTCCAATCTCGGTAAA	60.074	338
>chr_05.017	chr_5	207265	207284	(ATGG)5	GGATTTAGAAAGGGGAAGCG	60.034	TTGATGAACTTTCGCAGCAC	59.995	488
>chr_05.018	chr_5	214673	214687	(GGA)5	GGACCCAAGACACCACATTC	60.223	CCTTCTCCTACCGATCCCTC	60.03	459
>chr_05.019	chr_5	217403	217417	(ACA)5	ATAGACCCCCATTTTCCAGG	60.011	GTCGTATGCCATGATTGTCG	59.955	247
>chr_05.020	chr_5	217434	217448	(CCT)5	ATAGACCCCCATTTTCCAGG	60.011	GTCGTATGCCATGATTGTCG	59.955	247
>chr_05.021	chr_5	222040	222054	(CCA)5	CGTCCGGACTTCTCATCAAT	60.073	GTTGCCTATCCTCCTCCCTC	60.037	359
>chr_05.022	chr_5	224307	224334	(TCG)5 (CGC)5	AGAGCAATGTATCGAGCCGT	59.866	GCTACATCGACCACTACGCA	59.895	374
>chr_05.023	chr_5	227100	227114	(TCA)5	TAACAAGTTGCACGGCTCTG	60.05	TTCTTCTGCTTCGGATTCGT	59.955	409
>chr_05.024	chr_5	270456	270470	(CTC)5	AATAGTCTTCGGCTTTGCGA	59.982	ATAGCGTCGGGTAGGGCTAT	59.972	419
>chr_05.025	chr_5	293873	293899	(GGA)9	TTTTCTTGGATTTGGGTTGC	59.916	CTTCGCAAGAGTTTCCAAGG	59.986	481
>chr_05.026	chr_5	296523	296537	(GAG)5	GAGTTTTGGGATTAGGGGGA	60.124	ATGCTTGTCCTGATCAACCC	59.934	229
>chr_05.027	chr_5	344508	344522	(ACA)5	CAAGCGGAGAATTCGAAAAG	59.953	AGCTCCGTCAAGTCCAGAAA	59.989	481
>chr_05.028	chr_5	345963	345980	(ACA)6	TCTCGCATGTCGATCGTAAG	59.972	GATCAGCACTTGGAATCGGT	60.081	371
>chr_05.029	chr_5	359047	359062	(GA)8	GGAGCTCGACTTGGACTTTG	59.989	CTCATCTGACGTGGAAGCAA	59.984	495
>chr_05.030	chr_5	359674	359688	(CTG)5	CTCCAACTAGGCTGCTGTCC	60.012	GGTGAGAGAGGATGCTTTGC	59.957	111
>chr_05.031	chr_5	359779	359793	(CTG)5	GCAAAGCATCCTCTCTCACC	59.957	CATGTACTCGTCCACATCCG	59.984	263
>chr_05.032	chr_5	396589	396612	(TCCA)3 (CCCT)3	CCAACATGAAAAAGCCACCT	59.971	GCTGTGTTGAGTCCTGACGA	60.03	295
>chr_05.033	chr_5	413345	413359	(GAA)5	GGACAGGCATTGAAAGAGGA	60.195	GGAGGAGCAAATTCATAGCG	59.807	461
>chr_05.034	chr_5	417106	417139	(TTCA)3 (CCA)4 (ATC)4	GACGACGACATTTGCTGAGA	59.992	AACACACTCCCAGCTCATCC	60.12	495
>chr_05.035	chr_5	419310	419324	(GAG)5	GAGACTGGAACTGGCTTTGC	59.997	ATCCTGCCAACAGCTTGAGT	59.874	378
>chr_05.036	chr_5	422216	422230	(ATG)5	ACTCGTTGCGAGAGGACCTA	60.012	GTGGGATCTTCCTTCCACAA	59.903	155
>chr_05.037	chr_5	431842	431856	(CTG)5	GAAGAACTCGTTGAGCTCGG	60.134	TTGCTCAAGGCACTGTATGC	60.019	329
>chr_05.038	chr_5	445218	445244	(CGAG)3 (CGTC)3	GAGCTTCTCAAGGCCATCAC	59.957	GCATTTTCCCCAACAGACAT	59.797	296
>chr_05.039	chr_5	454278	454292	(ACC)5	TCAACCACTCAACCACCAAA	59.976	ACACATCCAGTTCCCTCCTG	59.962	370
>chr_05.040	chr_5	454626	454641	(GCCT)4	CAGGAGGGAACTGGATGTGT	59.962	AAGCGTGTCGAAGTCCTCAT	59.874	346
>chr_05.041	chr_5	455207	455222	(GCCA)4	GAGGAGAGGCATACAGCAGC	60.127	AGAAGGTGAAGGCCTGGTTT	60.11	301
>chr_05.042	chr_5	456160	456174	(GGA)5	GGAGAACTCCGAAAGCTGTG	59.989	CAGCAACGAAGAAACGAACA	60.027	314
>chr_05.043	chr_5	456814	456828	(GAA)5	AAATCCACTCTCCAACACCG	59.966	AGCCTCGACAAAAGCAACAT	59.882	282
>chr_05.044	chr_5	466078	466092	(CGC)5	CGAAGCGATAGATCCAGAGG	59.933	ACCGATTACACTTCCAACGC	60	500
>chr_05.045	chr_5	473312	473332	(TTC)7	TAGGGTTGCTCGTACGCTCT	60.037	AGGAGTGTACGCGCTTTGAT	59.904	307
>chr_05.046	chr_5	474930	474971	(GAG)5 (AAG)6 (GAC)5	CCCTGGATGAGCTTGATGAT	60.034	GAACTCCAAACCCAAGGTGA	59.943	383
>chr_05.047	chr_5	475828	475853	(GCAG)4 (AGCA)3	CGCTCGGACCAGACTATCTC	59.973	CAGCTTCCAACTCCTTCCAG	59.982	239
>chr_05.048	chr_5	481081	481095	(ATC)5	ATAGTGGGACGTTTTGGACG	59.853	CTCTTCGTCCTCCACTCGAC	59.986	488
>chr_05.049	chr_5	490571	490585	(CCT)5	GAAAACGCATTGTACGCTCA	59.879	GACAACCTTTCATCGACCGT	59.973	372
>chr_05.050	chr_5	510046	510060	(CAA)5	GCAGAGGCCTCATGAACATT	60.226	TCATGACAGTGGCAAAGCTC	59.992	269
>chr_05.051	chr_5	594262	594276	(GGC)5	GAAATTTGTGGACGGCTGTT	59.978	CGGCAAGGAAAATTCGACTA	60.202	381
>chr_05.052	chr_5	603866	603880	(AAC)5	GAGGAACACACGAAGGCAAT	60.119	AGTTGTACCTTGTCGGTGCC	60.035	382
>chr_05.053	chr_5	610870	610887	(TCG)6	TCTTCAACCTTCCCGTTCAC	60.088	GGCTATTTGAATGGCAGCTC	59.813	476
>chr_05.054	chr_5	613867	613889	(TCCA)3 (ATCA)3	TGACTCGGAGGATGGATAGG	60.027	TCAACTGCTCGGTCTGAATG	59.984	420
>chr_05.055	chr_5	632813	632830	(TGC)6	CACAGTCGATGAATTGTCGG	60.112	ACAGGAGGAGAGCGAGATGA	60.096	489
>chr_05.056	chr_5	650506	650520	(CTG)5	TATATCGCCAAGCTCAACCC	60.06	AAAGCAAGATTTTCCCCCAC	60.299	282
>chr_05.057	chr_5	657016	657045	(TAC)4 (ACTC)4	AAGCCCGTTTCTCTTACGGT	60.13	GAGGATGGTGGTATCGAGGA	59.886	499
>chr_05.058	chr_5	657166	657188	(TCA)5 (ATC)4	TCAGCATCACGTCTCCACTC	59.988	ATCGTAGCGGTCTGTGAGGT	59.751	377
>chr_05.059	chr_5	660206	660228	(ATGA)4 (CATG)3	GGTTGTGAGGAGGTGGAAGA	60.088	ATCTATTCATGGCCTGACGC	60.066	416
>chr_05.060	chr_5	661007	661024	(CTG)6	AGTCACGGTAATGGTAGCGG	60.015	ACCGATGATTCCTCAAGCAC	60.081	300
>chr_05.061	chr_5	666176	666193	(GTT)6	TTGGTAGAGGCTTCGCTTGT	60.015	TGAATGTCGTTCACCTGCAT	60.12	422
>chr_05.062	chr_5	669843	669862	(TCC)4 (CTCC)3	AAATTCATCAATCCCTCCCC	59.959	ATGATCACTCCGATTTTCCG	59.894	417
>chr_05.063	chr_5	670295	670312	(TCC)6	TTGCTTGAAGAAAGCGTGAA	59.729	TTGGAGGAGGATTGGATCAG	60.003	477
>chr_05.064	chr_5	670513	670530	(CTC)6	CTGATCCAATCCTCCTCCAA	60.003	TCGATACCTCATCCACCTCC	59.886	333
>chr_05.065	chr_5	710744	710761	(TTC)6	CCTGCAAATCGTCTGTAGCA	60.011	GTCCATTGTTCTCACGGGTT	59.827	181
>chr_05.066	chr_5	715420	715446	(CGC)9	TCACATCTTGCGAGCTTCAC	60.144	TATCTTTCCATCGCGATTCC	60.001	367
>chr_05.067	chr_5	721015	721040	(CAT)5 (TTCA)4	TTCACTCGCAAGAAGTCCCT	59.989	CCAGAAAAAGAATGGCGTGT	60.11	285
>chr_05.068	chr_5	735062	735076	(CGA)5	CTTCACTCCTCCAGGCTTTG	59.982	TCTTCGATGAGCTTCTCCGT	60.096	227
>chr_05.069	chr_5	735101	735124	(AGA)8	CTTCACTCCTCCAGGCTTTG	59.982	TGACTCTGGCTACGCTGAGA	59.88	386
>chr_05.070	chr_5	740440	740454	(GCC)5	CAAGACTGATCTCGAAGCCC	59.95	AGGTCAGGACATGTCGGAAG	60.112	239
>chr_05.071	chr_5	742892	742914	(GAA)4 (AGA)5	GAAGCTTCACCACCCAGAAA	60.232	GCACAATCGCAGATCCAGTA	59.83	487
>chr_05.072	chr_5	749821	749841	(AGG)7	AAAGAGATGGCCCTGGAGAT	60.037	AAAGGAATACCGTTGCGTTG	59.996	307
>chr_05.073	chr_5	751928	751945	(GGT)6	CGAAGCCGCCTTTGTAGTAG	60.032	GTTGCATCACATCGTCCTTG	60.12	309
>chr_05.074	chr_5	766563	766577	(CAC)5	ATCGGGAAGACAAGGTGATG	59.927	GTTCAGGTCGTGGAGGGTTA	59.966	275
>chr_05.075	chr_5	767356	767370	(CTC)5	TCAAGTCCGCTCCTGTCTTT	59.989	GCCGGTACATATCCTGCATC	60.326	240
>chr_05.076	chr_5	767710	767730	(AGG)7	TGGTGGACAAGGAGGAAGTC	60.088	CACCTCCCTGATATGCCTGT	59.95	182
>chr_05.077	chr_5	767777	767800	(GGT)4 (GGA)5	TGGTGGACAAGGAGGAAGTC	60.088	GGAATGGGAAGTTTGGGAGT	60.169	487
>chr_05.078	chr_5	771509	771524	(GCAG)4	AATCCAACAGTCAAGGGCAG	60.111	CTCGCACTCTTCTATCGCCT	59.74	491
>chr_05.079	chr_5	774031	774046	(GT)8	TGAAGGGTATGATCGGAAGC	60.036	GGAAGAAATCGATTCGTGGA	60.014	162
>chr_05.080	chr_5	775226	775243	(TGG)6	TCTCGTTGTAGGGGTCTTGG	60.103	GGCACGACTTGTTCTGTCAA	59.88	216
>chr_05.081	chr_5	811139	811153	(GAG)5	GCTCCCTCCCCATCTTAGTC	60.037	CAGAAAGAGCTTTGGGATCG	59.948	194
>chr_05.082	chr_5	820929	820956	(CGTG)3 (TG)7	AGAGACGGCTCTCGTAGCAG	59.914	AGAGAGGGATAGGAGCGGAC	59.801	496
>chr_05.083	chr_5	827279	827294	(CT)8	ATCGCAAATCGTTGCTCTCT	59.985	GAGCTGGAACAACAGCATGA	59.992	274
>chr_05.084	chr_5	827578	827593	(TTCG)4	ATCGTTGGGTGACTTCGTTC	59.973	CGGCATAGCTAAAGGAGTGC	60.003	249
>chr_05.085	chr_5	841598	841612	(GGC)5	AGGCTACAACGGAGGCTACA	59.898	AGAGCGCAAGGGTTAGCATA	60.003	214
>chr_05.086	chr_5	842007	842021	(TCC)5	CCTTTAGGCAGCAACCTCAG	60.008	ATTGAAAAGCCACGGAACTG	60.11	438
>chr_05.087	chr_5	858429	858443	(GCG)5	AATCAGTTCCCGTTCAGCAC	60.119	GTCCAGTACCACCCTGCTGT	60.033	268
>chr_05.088	chr_5	892489	892503	(ACC)5	GAAAGATGCCGAGACGTAGC	59.985	CCGTAGTCCTGCTTCTGACC	59.867	477
>chr_05.089	chr_5	910063	910077	(GAT)5	GCAGTCAGCAAGATGACCAA	59.992	ATCTGGCGTTATTTTCGTGC	60.103	380
>chr_05.090	chr_5	914563	914577	(GAG)5	TTCAGCTTCCCTTCAGTGCT	60.134	CCTCAAGCAACGACAACGTA	59.904	431
>chr_05.091	chr_5	945177	945194	(CTA)6	CCGAAAAGTAGCGAAGTGCT	59.654	CGGCATTAGACGGAGGATTA	60.053	481
>chr_05.092	chr_5	999565	999591	(ATT)4 (TTGG)3	CAGGATGAGCCTCTGCTACC	59.973	AGTGAGATGGGTGTGGAAGG	59.962	426
>chr_05.093	chr_5	1000370	1000384	(TCA)5	CTGTTTCTGATCGCGGAAAT	60.214	TCGTCCTGGGTTGGATAGAG	60.065	436
>chr_05.094	chr_5	1000753	1000776	(CGA)8	TCTATCCAACCCAGGACGAG	60.065	CAGAGGAAGAGCCGAAGTTG	60.126	228
>chr_05.095	chr_5	1001059	1001073	(TGC)5	CGTTCCGGTTTCTACTTCCA	60.103	TCACCTTGCATCGTCATCAT	60.08	452
>chr_05.096	chr_5	1003817	1003837	(GTG)7	AAGATAGCAGCCCAGGTGAA	59.836	ACGTTGATGAAGGACCGAAC	59.973	392
>chr_05.097	chr_5	1040658	1040672	(CCA)5	ATACCCTCCAACCCAAGTCC	60.052	TTCAACACCGTCGTCAACAT	60.008	387
>chr_05.098	chr_5	1045810	1045824	(AGA)5	GAGGAGGGGTGAAAGTGTGA	60.088	TCAGGCTCAACAAGCATGAC	59.992	170
>chr_05.099	chr_5	1061122	1061136	(CCG)5	CACAACGAGAGCATCCTCAA	59.984	GGTTGAAGTATGGGGTGTGG	60.088	265
>chr_05.100	chr_5	1063768	1063793	(TGG)4 (GTG)4	AGGATGTATTTGCGGAGGTG	59.955	CCAGCAATCCGACTCTCTTC	59.95	398
>chr_05.101	chr_5	1089013	1089042	(CGC)4 (TTG)5	CCAGAAGCCTATGCCAACAT	60.096	ATCCGTGTCGAATCTCAACC	59.934	394
>chr_05.102	chr_5	1090334	1090363	(CTG)4 (CTG)5	AAAATGAACATGCCTCCCTG	59.933	TCCACAACAAGGACAACCAA	59.976	264
>chr_05.103	chr_5	1090830	1090847	(TGC)6	GCTGCATAGCCATCTGTTGA	59.979	AGCCATATGACACCACAGCA	60.144	439
>chr_05.104	chr_5	1090986	1091003	(TGC)6	TGCATAGCCATCTGTTGAGC	59.979	GCCAAATGCACAAGCTATGA	59.839	456
>chr_05.105	chr_5	1091892	1091916	(CGTC)3 (CGCT)3	TGGTTTGGATAAGGTAGCGG	59.953	GGTTGGTGGATGGAAGAAGA	59.903	418
>chr_05.106	chr_5	1123251	1123274	(TGC)8	ACGCTTGTTGAGATGTGGTG	59.751	TGACATTTCACTCGAGTCCG	59.831	496
>chr_05.107	chr_5	1178524	1178539	(TCGC)4	TGACAAGAGCTGGTGGTCTG	60.022	GGAACGAGCAGCTTATGGAG	59.978	279
>chr_05.108	chr_5	1181751	1181774	(TCTT)3 (TCC)4	AAAAATCGCACCAATGGAAG	59.938	ATTGAGTGGGAAGAGCGAGA	59.95	473
>chr_05.109	chr_5	1187818	1187838	(GCT)4 (GCC)4	CCACATAGCACTGGTTGCAC	60.183	CGAAAGACATGGTGATGACG	60.112	423
>chr_05.110	chr_5	1188716	1188730	(CAT)5	CTCCTCTCCCAACAATGCTC	59.803	GTACCTGAAGACCTGGGCAA	60.111	274
>chr_05.111	chr_5	1190452	1190478	(GCC)9	ACGTGTCGATCTCCCATCTC	60.08	CCCTCTGCACTGCCATTACT	60.277	479
>chr_05.112	chr_5	1194003	1194018	(AGCG)4	AGCTGCATCAGGTACCCATC	60.104	TGACACCACGACGTTCGTAT	60.032	133
>chr_05.113	chr_5	1198091	1198105	(CCA)5	ACAAATTTCAAGCAGTCGCC	60.257	GGTGTAAGTGGAGGAGCGAG	59.867	116
>chr_05.114	chr_5	1200318	1200333	(CGTT)4	CCGTTTGGGAGACTTTTTGA	60.081	AACGACCTCTCCAACACCAC	60.009	145
>chr_05.115	chr_5	1217239	1217254	(AG)8	AGGATTGCAGACAAGAGCGT	60.02	CAGCATTTGACGCTACGAAA	60.014	401
>chr_05.116	chr_5	1230654	1230669	(GA)8	CCAGGCTTTGGTATTGTCGT	59.993	GGTCTTTGAGGTTCTGGCTG	59.844	338
>chr_05.117	chr_5	1231177	1231191	(ATG)5	ATCAGCCTAACCATGCCAAC	59.962	ATATGCCCTTCCATGCTCAG	60.059	484
>chr_05.118	chr_5	1245835	1245849	(CAG)5	TGAGCCAATGTAAGTCGCAG	60.011	ATTAGTTTGAATGCCCGTCG	59.96	259
>chr_05.119	chr_5	1261842	1261856	(AGG)5	ATAAGCTCCAGTCGAGGGGT	60.096	CTGGTCCGTAGATTTGCGAT	60.096	459
>chr_05.120	chr_5	1274753	1274767	(GAT)5	TGGTTGGGGTCCTGGTAATA	60.044	CAACTGGTGGTGGTCAGATG	59.997	280
>chr_05.121	chr_5	1276210	1276224	(GTC)5	TTTCTCTTCTGCTCCGGTGT	59.989	CAGATGAGCCAGACAAACGA	59.984	391
>chr_05.122	chr_5	1284876	1284890	(CCT)5	GCATTGTGACATTCACGACC	59.975	GCTATGGAAGCAAGGTCTCG	59.978	388
>chr_05.123	chr_5	1287960	1287975	(ACCT)4	ACTGCTGGCTGTCTCCTGAT	60.017	AGAGACGTGGGTAGCGAGAA	60.012	277
>chr_05.124	chr_5	1307470	1307484	(TGC)5	AAGAACGGCGATCGTACAAC	60.14	AGCACTGCCATTCTCTTCGT	60.02	476
>chr_05.125	chr_5	1309826	1309840	(TTC)5	GACAAGCCGGTAGTTGAAGC	59.882	GACTCGAGCGACCGATAGAC	59.981	442
>chr_05.126	chr_5	1316475	1316494	(AAG)4 (GCA)4	TATATCTTGATCCTGGCGGC	60.023	ACGTTGTCGAAAGACGATCC	60.119	350
>chr_05.127	chr_5	1317224	1317238	(ATC)5	CAAAGCCGCCATCAATATCT	60.06	GCTCCAATGGATATGGCACT	59.923	270
>chr_05.128	chr_5	1322378	1322401	(CCT)8	GCAAGTTTCCCATTTTCCAA	59.916	GCTCGAGCCCTACTTTCCTT	59.983	323
>chr_05.129	chr_5	1341847	1341861	(CTT)5	TCTAGGTCCACCCGAGTACG	60.126	GATACATGATCCATCGTGCG	59.914	120
>chr_05.130	chr_5	1344815	1344829	(CTC)5	CTTTTGACAGCCATCAGCAA	59.988	TGAACACGAAGAAGTCGTGC	60.032	477
>chr_05.131	chr_5	1349044	1349065	(AG)11	CGATAGAGTTGACACCGCAA	59.864	CGGACATGGTTGTGTTCAAG	60.001	261
>chr_05.132	chr_5	1351562	1351585	(TCT)8	GCGGGAGTGAAGAAGATGAG	59.95	ATGGTCGAACAGTTCTTGGG	59.966	287
>chr_05.133	chr_5	1351665	1351739	(GGA)25	GCGGGAGTGAAGAAGATGAG	59.95	ATGGTCGAACAGTTCTTGGG	59.966	287
>chr_05.134	chr_5	1352392	1352416	(CCAT)3 (TC)6	TCTGTGCTATTCGTCGTTGC	60.019	ATGAAGATCGAGCGGAGAAA	59.917	211
>chr_05.135	chr_5	1353460	1353480	(GAG)4 (GAG)4	GTGGACGTGGTAGGTTGCTT	60.035	CAAGATCAAGCCAAACCCAT	59.933	252
>chr_05.136	chr_5	1355243	1355273	(CGA)5 (TCG)4	CGTTTATTACGCTAACGCCC	59.645	AAGCCGCTGTTTAAGCGATA	60.006	451
>chr_05.137	chr_5	1361328	1361351	(GAG)8	CCTTTCCAAATCTCGGATCA	60.006	TTTTCATGGGGAGAGTGAGG	60.042	425
>chr_05.138	chr_5	1371417	1371431	(GCC)5	GCAATCGTCCGTCCTTTTTA	60.074	TCGAGCTTGTCAGTGATTGC	60.144	354
>chr_05.139	chr_5	1374769	1374783	(GAC)5	AGATGGAGAACATCATCGGC	60.042	CACTTCGCTCCCTCAAAGAC	59.989	247
>chr_05.140	chr_5	1379749	1379763	(AGG)5	AGCTTCATCATCATCCGGTC	60.042	GTTGCCTGCGTTTCCTACTC	59.882	463
>chr_05.141	chr_5	1390339	1390353	(GTT)5	CCTCCACCATATCCTCCAGA	59.879	GTGGAGAGAAGATTGGCAGC	59.957	418
>chr_05.142	chr_5	1419625	1419639	(TGT)5	CTTCCACGTCTGACGACTCA	60.022	CTTACGGGACAATCCAGCAT	59.955	406
>chr_05.143	chr_5	1423253	1423267	(AAC)5	GTGAAGACGCACGTCAAGAA	60.032	AAAGTGGGCTTCAGCTGTGT	59.914	360
>chr_05.144	chr_5	1430591	1430606	(ACGA)4	ACTGATTCGATCCGGACATC	59.893	CACGAGTTAAGCGAACGTGA	60.05	492
>chr_05.145	chr_5	1437165	1437182	(CCA)6	GAGCGGGATATGGATGAGAA	59.998	TGCGAATTGTGCTCGTACTC	60.019	473
>chr_05.146	chr_5	1437971	1437985	(CTC)5	TCCAGCCTCGTTCTTCAACT	59.989	TCTGCAACCACTCGTCAAAG	60.025	487
>chr_05.147	chr_5	1459563	1459577	(TTC)5	CCATCTCCTTTTTCGCAGAG	59.948	GTTGCTGTTCAAGCCGTACA	59.911	461
>chr_05.148	chr_5	1462976	1462996	(TGC)7	ATGGTTGTTGCTGCTGTGAC	59.758	CCGATGAGCACTCGACACTA	60.008	304
>chr_05.149	chr_5	1470502	1470516	(AAG)5	TCGGACAAGAGCAAGAAGGT	59.989	GCAATTCCCTTCAGAATCCA	60.014	343
>chr_05.150	chr_5	1502681	1502706	(TCAA)3 (ACTG)3	CCGCTCAAAGACATGAGTGA	59.984	GTCATGGACGGTCTGGAGTT	59.969	476
>chr_05.151	chr_5	1550997	1551012	(TCAC)4	TTGACAAGCTAGCCGATGTG	60.011	CTTTCGGTCGTCGATCTCTC	59.95	451
>chr_05.152	chr_5	1567790	1567804	(TGA)5	CCCAGTTGGTTTGAGCCTAA	60.103	TTTCTCTGCCACACATCTGC	59.992	271
>chr_05.153	chr_5	1576030	1576047	(TCC)6	ACCTTGCTTGGTGCAAGTCT	59.914	AACAAAGCAGGCAAGCTGAT	60.022	444
>chr_05.154	chr_5	1576508	1576522	(CCT)5	CAATGACATGGCCTTTGTTG	59.964	AAGTCCTCAACGAGGAGGGT	60.111	396
>chr_05.155	chr_5	1584866	1584885	(TGT)4 (TTG)4	AGAGTCTGCTGTTGTGGGGT	59.756	ATCGCCATATGCTCCGATAG	60.045	123
>chr_05.156	chr_5	1586328	1586369	(CGG)4 (CTG)4 (TGG)4	CCATACATCGCTCATTCGTG	60.096	GCCACGACAACATCAACATC	59.975	300
>chr_05.157	chr_5	1586379	1586409	(CTG)8 (TGT)4	AATGAAACCCTCATGTTCGC	59.939	AATTCTCAGCCTCCTCCCAT	60.037	498
>chr_05.158	chr_5	1590993	1591007	(GAC)5	TCCTTTTTGTTCAGGCTGCT	59.993	ACGAAACTGCCACATCATCA	60.12	307
>chr_05.159	chr_5	1598747	1598775	(ACC)5 (CAC)4	CCAACATCACAGCCAGTCAG	60.309	GGCCTCTCCGAAGTAGTTGA	59.43	467
>chr_05.160	chr_5	1617660	1617674	(GAG)5	TGAAGTCCAGCAATCACCAG	59.831	GAAGTGAGGTCGGACGAGAG	59.986	221
>chr_05.161	chr_5	1626953	1626977	(TCT)4 (CGAC)3	GGAGGTAATAAACCGGGGAA	60.013	GGTAGACATTTGGCCTTGGA	59.933	314
>chr_05.162	chr_5	1640716	1640730	(CAT)5	TGAGCAAACGATGCAGAGTC	60.144	GACAGCACTTCCCGTCTCTC	59.993	231
>chr_05.163	chr_5	1641538	1641563	(CAG)4 (GCA)4	ACGCTTCTGGTACGATGGAC	60.142	AGCCTCGAGCTTAGCTGTTG	59.92	215
>chr_05.164	chr_5	1652005	1652020	(TCAC)4	CTCGCGTAATGATTTGGGAT	59.923	AGCCCTTGGTGCAAACTCTA	59.875	438
>chr_05.165	chr_5	1658138	1658155	(TGA)6	ACAAGGATGTGGCAGGTAGG	59.989	GTGATGGATGCAACTGATCG	60.08	324
>chr_05.166	chr_5	1658346	1658360	(CTT)5	CGTTCAGAATCATCAGCCCT	60.218	AGGTCGCTAGCAAGCTCAAG	59.92	310
>chr_05.167	chr_5	1659296	1659327	(GCG)4 (GGC)6	TTGATGGTCCATGATGTGCT	59.925	CAATGCAGATACGTCGTGCT	59.895	468
>chr_05.168	chr_5	1660716	1660730	(TCC)5	GCCGACACTTCCACTCTCTC	59.993	GGTGGGTAGCATTCGAGGTA	59.955	100
>chr_05.169	chr_5	1662563	1662577	(CTC)5	GCGATTGCTGAAGTGTCGTA	60.019	GGCGTATTCAACGTCAACCT	60	392
>chr_05.170	chr_5	1687855	1687878	(CTG)8	CTGCACTGATTCTTGTCGGA	59.984	ACAACCAGACCATTCAAGGC	59.973	428
>chr_05.171	chr_5	1709892	1709906	(CTT)5	TCTTTGCGGGCACCTTATAC	60.096	CTAAGGAAAAAGGGCAGGCT	59.85	196
>chr_05.172	chr_5	1710873	1710895	(ATTA)3 (AGTA)3	AAGTCCGGAGAACCCTAAGC	59.713	GACGACGACCGAGGAATAGA	60.218	447
>chr_05.173	chr_5	1730583	1730597	(TCA)5	AGCGCATATGTGTGAACTCG	59.895	GTACGAGCCAGCAGACATCA	60.016	482
>chr_05.174	chr_5	1741716	1741730	(CCT)5	CGTTGAATTACGCTTTGGGT	59.996	AGCAGTGAGGAAGCCCATTA	59.836	396
>chr_05.175	chr_5	1742893	1742908	(GAAG)4	GATCTTCTCCATCCCGATCA	59.971	AAGCAAGAACACGATTTCGG	60.249	482
>chr_05.176	chr_5	1761355	1761369	(TAA)5	TTTAAGCGCGTACCTCCTGT	59.904	GAATCCCGACAATTCCGATA	59.722	320
>chr_05.177	chr_5	1796880	1796903	(GTA)8	TTAATCCGGGCGTTAGTTGT	59.474	AAGGCTCTACGTAACGCGAA	60.039	382
>chr_05.178	chr_5	1799504	1799530	(TAG)4 (GCG)4	GCCGTAATACTACCTCCCCC	59.688	TAGTCGAGCGTTTCTCCTCG	60.668	351
>chr_05.179	chr_5	1800451	1800473	(ACT)4 (TAG)6	TCGGCGGTTTCCTCTTACTA	59.839	TATTACTCGCCGAACGATCC	60.06	166
>chr_05.180	chr_5	1810581	1810596	(ATAG)4	CTATTAGCGATAGCCGCGAG	60.116	CGATAAGCTATCGCCTCGAC	59.967	329
>chr_05.181	chr_5	1841496	1841510	(GCA)5	GCAGGCTTCGATTGTTCTTC	59.962	CGAGTCCTCAAATGATCCGT	60.073	318
>chr_05.182	chr_5	1855010	1855024	(CAA)5	AAGAGGTCCGTCAGCTTTCA	59.989	AGCTTCTCCACGATCTGCAT	59.981	349
>chr_05.183	chr_5	1855232	1855246	(TCC)5	CAAGCTGAGCAAGCATGAAG	59.888	GTAGTCTGGACGGAATGGGA	59.927	422
>chr_05.184	chr_5	1879682	1879704	(CCA)4 (ACC)4	CGCTAAAGTCTCGGAGGTTG	60.008	TACGTCTCGCACTTCCACTG	60.049	462
>chr_05.185	chr_5	1882177	1882206	(AGG)4 (TGG)6	CGAAGAGATCATGACGACGA	59.942	GCCTCTACATTGGGTAGGCA	60.096	453
>chr_05.186	chr_5	1913829	1913858	(GT)9 (GCGT)3	GGGTATCGAGTCGACGATGT	59.957	CCTCTGTTCGGAGAGTGGAG	59.978	342
>chr_05.187	chr_5	1914083	1914098	(GA)8	TATAGCACCAGGCCAGAACC	60.096	CTCCGCTGTTGTGAGAATCA	59.984	437
>chr_05.188	chr_5	1933391	1933405	(CTC)5	CAAATACGCGCAAAGGAAAT	60.095	ACGAACCCTTCATCTTGACG	60.111	460
>chr_05.189	chr_5	1937327	1937366	(GTGA)3 (GCG)5 (AGG)4	GACGGAGGATTGTAGCCGTA	60.096	TTCCAAGCATCTCATTTCCC	60.014	342
>chr_05.190	chr_5	1941629	1941656	(AGG)5 (TGG)4	TGATAGTGATGGGGAGAGGC	60.034	TGAATGCACCCAACACAAGT	60.008	271
>chr_05.191	chr_5	1956968	1956997	(TTC)5 (CTC)4	TCGGAAGAGGCGTGTACTCT	60.012	CGAAGGAAGCGATTGAGAAG	60.088	444
>chr_05.192	chr_5	1977339	1977375	(GGA)5 (GAG)6	TGATTCGATGGATCTGGACA	60.006	TCCTTGTTGGGTTTCTCGTC	60.088	433
>chr_05.193	chr_5	1989905	1989919	(GCT)5	CACATGCACAAGGAGAGGAA	59.831	AGGAAAGGGAGTTGCCGTAT	59.962	481
>chr_05.194	chr_5	1990915	1990932	(TCT)6	CTTTCTTGAAGGAGATGGCG	59.948	CTCAATCGCTGTGAGTCCAA	59.984	229
>chr_05.195	chr_5	2055561	2055575	(GCC)5	CCTATGACCAGGAAAAGCCA	60.066	TGTTCGCTTCATGTTTGCTC	59.995	215
>chr_05.196	chr_5	2082286	2082303	(CCG)6	ATCCTCGACTTTTCCTCCGT	60.074	TGCTTGTCGATGTCGTTTTC	59.847	416
>chr_05.197	chr_5	2095997	2096020	(GA)12	ATGGAATGTACACCCACGGT	59.973	GACACGTTGTCGTGGAAGTG	60.203	309
>chr_05.198	chr_5	2101216	2101238	(CCTC)3 (CT)9	GACGGGACTTGAGTCTTTGG	59.697	TGAGTGCGGAGTTGAAAGTG	60.025	455
>chr_05.199	chr_5	2102914	2102928	(GAG)5	TCAGCAGGCACTTCACAAAC	60.032	CGAGCAAAACCTTCGACTTC	59.993	449
>chr_05.200	chr_5	2111513	2111527	(TCC)5	ACTCTTATCCACCCAACCCC	60.052	ATCTCCTTTGCGACCATGAC	60.081	468
>chr_05.201	chr_5	2114184	2114227	(CTG)4 (AGG)6 (GGA)4	GTACGACTTCCACCACCGAC	60.431	ACCAGTTCCAAGCAAAGGTG	60.149	470
>chr_05.202	chr_5	2114415	2114487	(GTG)4 (GGA)5 (GGT)9 (AGG)6	ACCTTTGCTTGGAACTGGTG	60.149	ACAATGAGGTAAAATGCCGC	59.967	262
>chr_05.203	chr_5	2117496	2117513	(TCT)6	GTCGTGCAGTGACGAAAAGA	60.032	GGTATCCGTGATGGTATCCG	60.036	456
>chr_05.204	chr_5	2121567	2121591	(CGT)4 (CAG)4	ATGTGGACCAGGAGACCAAG	59.962	GCAGTCATTGGGGTTTCTGT	59.973	424
>chr_05.205	chr_5	2136319	2136334	(GACT)4	GCTCAGACTGTCGCTCTCCT	59.89	GTCTAGCCAAGGCATGAAGC	59.985	483
>chr_05.206	chr_5	2149836	2149861	(GAA)4 (AGA)4	CCAATGTCACAATACCGTCG	59.84	CGTTCCATCCCAGTAATGCT	59.955	203
>chr_05.207	chr_5	2151230	2151245	(CGAG)4	CTACCGGACCTGTTGGAAAA	59.964	CAACGTGTTCTCCTGCTTGA	60.025	214
>chr_05.208	chr_5	2155017	2155034	(CTG)6	TGCAAGAGGAACAAGACGTG	60.025	AGGTGTTGTTGATGAAGCCC	59.973	491
>chr_05.209	chr_5	2161188	2161202	(CAC)5	CATATATGGCGTGCGTTGTC	59.983	TGGGTTGAGAGGTTGGATTC	59.903	496
>chr_05.210	chr_5	2165767	2165782	(CATC)4	TGGTCTCTATTTCGAGCCGT	59.836	ATGGCCTCAATTTGACGAAG	60.074	294
>chr_05.211	chr_5	2177410	2177425	(TTGC)4	GAGATGGATGCGAGAATGGT	60.042	TATCGTACGGTCAGCTCGTG	59.888	457
>chr_05.212	chr_5	2246047	2246061	(CAC)5	TTCAGATTGTGCCGAGACAG	59.984	TTCAAAGGACATGACCACGA	60.088	461
>chr_05.213	chr_5	2263659	2263673	(GCG)5	GTGTGCCAGTGCTGGAAATA	59.722	CGCAAGGATCCACAATCTTT	60.074	344
>chr_05.214	chr_5	2277118	2277142	(CGTT)3 (TTC)6	GGCGAGAAGAACAACTCCAG	59.989	ACGTCGCACTCTCTCCACTT	60.057	363
>chr_05.215	chr_5	2293898	2293912	(CAG)5	CCCTCGCAAGAACAAGAGTC	59.989	CAGACTGGCAGAAGTCCACA	60.022	379
>chr_05.216	chr_5	2313239	2313253	(AGT)5	TAGTTCCGAGACGTTGGTCC	60.111	CGGCGGTCGATGTTATTAGT	59.982	351
>chr_05.217	chr_5	2330921	2330942	(TCG)5 (CCT)4	GGGCAGACTTTCTTGCAAAC	59.859	GAATTGACGGCGAATAAGGA	60.038	403
>chr_05.218	chr_5	2337060	2337074	(CGG)5	TGCAGAGGGAAATTAAGCGT	59.845	CAACATCGATAGCGAAGCAA	59.976	343
>chr_05.219	chr_5	2339696	2339711	(AGCA)4	CAGCCCAACCTAAGTCGAAG	59.869	AAGAGGAGTCAGGACCAGCA	59.986	225
>chr_05.220	chr_5	2351512	2351527	(TGAG)4	GGAGATTGTGGCGAAGAGAG	59.95	ATTTGGATGTCCTGTCGCTC	60.081	496
>chr_05.221	chr_5	2408563	2408577	(CTC)5	GTCGTAAGCAGGCTCTCAGG	60.156	ATTATGGAGGGAATGAGGGG	59.974	303
>chr_05.222	chr_5	2411565	2411588	(CACT)6	GCTCTCCGTAATTCGTCCAA	60.214	GTTGGAGTGATGGCGATTTT	59.939	153
>chr_05.223	chr_5	2415340	2415357	(CT)9	TCGTCTGCATCTCGTTGTTC	59.992	CTGGTTGCTCTGTGAGGTGA	60.022	352
>chr_05.224	chr_5	2417577	2417601	(TCA)4 (CCT)4	TCATCGCTTTGGCCTACTCT	59.978	TCCTTACCAAGGTGGGTTTG	59.824	424
>chr_05.225	chr_5	2482393	2482407	(TCC)5	TCAATTACCCGGCAGAAATC	59.901	GTGAGCGGAAAGGTGAGAAG	59.989	150
>chr_05.226	chr_5	2498517	2498532	(GCTT)4	GACATGGACACAAGACCGTG	60.005	GGAAGCCCTGACCTCTCTCT	59.952	490
>chr_05.227	chr_5	2503927	2503942	(CCCA)4	CCACTCGTGCAAGAGCAATA	60.011	CCTCAGCTTCCTCAACGAAC	59.989	489
>chr_05.228	chr_5	2504007	2504024	(CAT)6	CCTGCACACGATACACATCC	59.992	GCTATACCAGCAGCAGGGAC	59.866	313
>chr_05.229	chr_5	2504263	2504277	(CTG)5	AGCTCCATTCTTCAGACCGA	59.95	CTCAATCCGTGGGCTACAAT	59.955	353
>chr_05.230	chr_5	2507946	2507960	(TCT)5	AGTGATGGTGGTCCTTCTGC	60.12	ACTCGTGCCAGGGTATCAAC	59.997	493
>chr_05.231	chr_5	2513437	2513451	(CCT)5	CATAGCTCGTCGTCTGTCCA	60.008	CTTGACTCTCCAAGAACGCC	59.989	333
>chr_05.232	chr_5	2548819	2548852	(AGG)6 (TGA)4	AACTACCCCACCCTTCCATC	60.052	CATCATCATCATACCGCCTG	59.907	345
>chr_05.233	chr_5	2550774	2550818	(GGA)5 (TGAG)4 (GGGT)3	CGAAGCTTTTCAACGAGGAG	60.125	AGGAGGACTAAGCCAGCACA	60.012	267
>chr_05.234	chr_5	2553546	2553560	(CGG)5	AATATGGCGAGGAGGGACTT	59.925	GTCCACGCTCTTGTTGCATA	59.871	144
>chr_05.235	chr_5	2553778	2553792	(ATG)5	GTATGCAACAAGAGCGTGGA	59.871	GCTTGCACTTGTCCTTTTCC	59.859	300
>chr_05.236	chr_5	2570353	2570367	(GTC)5	ACCTCTGTGCTGGCTTGAGT	60.057	GAAGTCGAGAGTGCCTCCTG	60.135	264
>chr_05.237	chr_5	2575052	2575077	(TCC)6 (GTC)4	GCGAGAGTAGACATGGAGGC	59.981	TCGACATCGAGTCTGGTGAC	59.827	466
>chr_05.238	chr_5	2575571	2575585	(GCT)5	GGAGGTGTGAGCGAATCAAT	60.081	AGTTTAAAGGACGCCGGATT	59.966	423
>chr_05.239	chr_5	2592831	2592845	(CAA)5	GAGGTCAAGGATGGATCGAA	60.011	TTGCAGGAGCGATATGTCTG	59.972	366
>chr_05.240	chr_5	2596081	2596096	(CGCT)4	CGGTGTATGTCGTCTTGTCG	60.175	TCGATACATCCAGGTGGTGA	59.918	395
>chr_05.241	chr_5	2602363	2602377	(GAG)5	CGGCTTGAGGAAACTCTTTG	59.986	AAACATTCGCCACCTGTCTC	60.119	358
>chr_05.242	chr_5	2615214	2615231	(TGT)6	TTGTCGTACTCCTCGCCTCT	60.012	TGGACGACAGCACTCTGTTC	60.03	151
>chr_05.243	chr_5	2618531	2618552	(ATC)4 (CCA)4	AGTCCGACAACATGCCTTTC	60.119	GTGTTGGAAATTTGATGGGG	60.029	208
>chr_05.244	chr_5	2626690	2626704	(GTC)5	TCTCGATGAGAGCCATGTTG	59.942	AAGGAGGAAGAGGTCGTGGT	60.111	325
>chr_05.245	chr_5	2648590	2648613	(CTT)4 (CTT)6	GCGGTCGTATATCTTCTCGG	59.691	CGCCGACACTAAGGAAGAAG	60.008	314
>chr_05.246	chr_5	2650012	2650029	(GGA)6	TCTTCATCCCTCCCTTCCTT	60.008	GGATTGAATTCGCATTGCTT	60.045	482
>chr_05.247	chr_5	2664502	2664516	(GAC)5	ATGACCACTCGCCTCACTTC	60.269	GCAGAACCGCTTTCAGTTTC	60	225
>chr_05.248	chr_5	2665457	2665471	(CTC)5	GGAAGAAGGCGAATGGTACA	60.074	TTGTTCGAGAGCTTCAGGGT	59.989	499
>chr_05.249	chr_5	2677982	2677997	(TTAT)4	GCTCCGCTAGGGCTAGAAGT	60.137	TAGCGATAGCGTTAGAGGCG	60.639	419
>chr_05.250	chr_5	2687733	2687750	(TAC)6	AGGATAAAGGAATACCGCCG	60.292	TAGTAGACGGCGCGGTAGAT	59.889	107
>chr_05.251	chr_5	2698869	2698883	(CTC)5	TGACAGTCGAGATGGCGTAG	60.008	ATTGCTTCAGAATTGCCGTC	60.221	423
>chr_05.252	chr_5	2725841	2725855	(CAC)5	CTCGTCATCTGCATCACGTT	59.862	GAAGAGGAGGTGTGGATGGA	60.048	488
>chr_05.253	chr_5	2740464	2740478	(GGA)5	CCGGCTGTGTTGATTAGGAT	59.955	AAGTAGCCCTCCTCTACGCC	59.87	205
>chr_05.254	chr_5	2745018	2745040	(CAA)5 (CCA)4	CACATCGATTCCAGCACATC	60.08	TAGCCGAACCTTTGATGGTC	60.074	310
>chr_06.001	chr_6	69165	69179	(CCT)5	TAGATTCTGCGACGACGATG	59.972	TCACGAAATTCCTCTCCACC	60.05	438
>chr_06.002	chr_6	71784	71807	(AGG)8	CTATCTGTGTCCATGGCGTG	60.136	ACTCAGCGCCATGACTTCTT	60.02	345
>chr_06.003	chr_6	112504	112532	(CCAT)4 (AATC)3	CACGGATGGCATTGAGTATG	59.948	AGGAGGTTGGCGATTAAGGT	59.962	293
>chr_06.004	chr_6	117583	117608	(GAA)4 (TGT)4	CGTTGTAGACTGTCGCGGTA	59.928	GAGTTCTTGCAGAACCTCGC	60.142	242
>chr_06.005	chr_6	120381	120395	(GTC)5	CCATTGCTTTTGTGGACCTT	59.971	GCATGCATTTGATGAGGTTG	60.08	488
>chr_06.006	chr_6	120403	120417	(GTC)5	CCATTGCTTTTGTGGACCTT	59.971	GGTTGTCCTCTTCCCTGACA	60.088	336
>chr_06.007	chr_6	163473	163490	(CCA)6	GTCCCGGTCTCTGCTTACAG	59.867	GTAGGCGGTGACTGTGGTTT	60.035	467
>chr_06.008	chr_6	171200	171214	(CTT)5	CAGACCGAACTTCTCCAAGC	59.989	CACTCCCTAAGACTGCCCTG	59.861	180
>chr_06.009	chr_6	216875	216902	(TCT)5 (ATC)4	GTGCTGAAAGCATGGAATGA	59.805	TCTTTGAGAAGAGCGGGTGT	59.989	319
>chr_06.010	chr_6	223355	223381	(ATG)9	ACGAGACCGTTCCTGAATTG	60.111	CTTGGTGTTGGAGTCCCTGT	60.002	335
>chr_06.011	chr_6	225146	225163	(CTC)6	GCAAAAGGCCTCACTCAGAC	59.997	CTGCCGTTCCATCTTCTCTC	59.95	129
>chr_06.012	chr_6	229460	229475	(CCAG)4	AAGCCCGAAAAATCTCCTGT	60.074	GTGGTATGCCAGCTTGTTCA	59.722	449
>chr_06.013	chr_6	241112	241135	(CAC)8	CCTCCTCCCCATCACTAACA	59.92	ACACCGAGTGGGAAGATGAC	59.969	214
>chr_06.014	chr_6	241468	241482	(GAG)5	GTCATCTTCCCACTCGGTGT	59.969	GCTAACACGACCATCAGCCT	60.285	500
>chr_06.015	chr_6	243483	243508	(ATG)5 (GAA)4	GTGAATATTGTCGAGGCCGT	59.962	TCAGACGCCGCTTTTAGATT	59.982	160
>chr_06.016	chr_6	243730	243745	(AATG)4	TGAATCTAAAAGCGGCGTCT	59.982	CTCTCTTCGTGGCACATCAA	59.984	476
>chr_06.017	chr_6	244305	244320	(GCTC)4	GTGGCTTTTCCTCGTCTCTG	59.989	CAAGACATTGGTGGTGCAAG	60.152	497
>chr_06.018	chr_6	248693	248707	(ACC)5	TCGTCAGAGCGATAGACCCT	59.973	ACGTCTGGAGACGAGGAGAA	59.986	369
>chr_06.019	chr_6	248950	248991	(GT)6 (AG)8 (GT)9	TCTTCCCCTTCCTCCATTCT	60.008	GAACCCATGCACTGAGGAAT	59.934	471
>chr_06.020	chr_6	248997	249049	(AG)18 (AG)6 (GA)8	TGGAGGTCCAGGTAGGTGTC	59.962	GAACCCATGCACTGAGGAAT	59.934	346
>chr_06.021	chr_6	250384	250398	(GCA)5	AAGATCCTGGTCAATGCCAC	59.934	CGTCAAGGAGGAGACTTTCG	59.982	360
>chr_06.022	chr_6	263655	263672	(ACA)6	AAGAAAGCGTAGCCGATGAA	59.982	GGAGGTTATGGCTGAGGTGA	60.073	478
>chr_06.023	chr_6	267553	267567	(TGG)5	GTGTTGATGTTTCGCAGGTG	60.16	GACGGAAAGAAGCTGAAACG	59.993	474
>chr_06.024	chr_6	269264	269278	(CTC)5	GACCTACTCCTCATCGCTGC	59.981	AGCCGTCTCTTCACGACAGT	60.057	319
>chr_06.025	chr_6	269321	269338	(CTT)6	GACCTACTCCTCATCGCTGC	59.981	AGCCGTCTCTTCACGACAGT	60.057	319
>chr_06.026	chr_6	275021	275047	(GGC)9	TGAATGGGAGTACGGATGGT	60.195	TGGGAGGTTGAGCAGAGAGT	59.986	267
>chr_06.027	chr_6	301064	301081	(CGA)6	ACCAGCAATCACAAACCCTC	59.973	GAAGTCGCTACTCCTGGTGC	60.02	493
>chr_06.028	chr_6	307347	307370	(GGA)4 (GAA)5	TGAGTTCAGCCGTCAATGAG	59.984	TTGGATCCATTCAGCAAACA	60.049	497
>chr_06.029	chr_6	309117	309134	(GGA)6	GCAATGGGAGGTTGAGTGTT	59.973	GTCTGCCTGCTATGTCGTGA	60.016	382
>chr_06.030	chr_6	309747	309761	(GCA)5	ATGCCGTCCTTGGATTACAG	59.955	GTCGACTACGCCAGTGTTGA	59.905	215
>chr_06.031	chr_6	311187	311201	(CCT)5	TCAACGAACTTGCCACTGAG	60.025	CATAGCGTCGATTCCCTCAT	60.059	500
>chr_06.032	chr_6	328304	328326	(GCA)4 (ATC)4	TCCAGTACTACGCCTTTCGG	60.262	GGTAGAACGTGCCAATTCGT	60	398
>chr_06.033	chr_6	332314	332329	(CACC)4	CAGGGCCAATATCTCCTTGA	60.029	CCCCTTCGAACAGACTGGTA	60.103	382
>chr_06.034	chr_6	336621	336642	(TTCG)3 (CGC)4	GACCATGCACATTGGACAAG	59.967	TACCACTTCTCGGAACCGTC	60.111	310
>chr_06.035	chr_6	401264	401278	(TCC)5	TGTTTCGTGTGGTCAATGGT	59.855	GCTTAGCAGTCGACACCACA	60.056	367
>chr_06.036	chr_6	419501	419518	(CGA)6	AAGTAGCCGTCGAACCGTAA	59.769	GCTACCGATCTGCGTCTTTC	59.985	262
>chr_06.037	chr_6	474337	474366	(GGC)5 (AGC)6	TCCACACTATGAGCGACTGC	60.016	AATCGACTGCCCAAACAAAG	60.11	339
>chr_06.038	chr_6	488293	488310	(TGC)6	TGTGAAGCGTCAGAATTTGC	59.995	CATCCAACCATACCACCACA	60.088	479
>chr_06.039	chr_6	496215	496230	(CACT)4	TCGATTCATCCCAACTCCTC	60.011	TCGCTGGAGAGGAATGTTCT	59.95	493
>chr_06.040	chr_6	506869	506886	(TTG)6	ATATGCAATGCGAGGTGGTT	60.361	GTGAGATTCGTCGTGCTCAA	59.992	155
>chr_06.041	chr_6	509212	509239	(CGTT)3 (GCAC)3	ATTCATTGGAAGAGCCGAGA	59.773	GTAGATGACCGTGCATGTGG	59.992	133
>chr_06.042	chr_6	511911	511941	(GCTT)4 (T)12	TGGACATCTGAACAAACCCA	59.935	CCGAGATCTCAAGCTCCATC	59.91	465
>chr_06.043	chr_6	525272	525293	(GTG)4 (TGG)4	TGAAGATGATGACGCTGGAG	59.942	AGACTGAACCCTGACCAACG	60.151	331
>chr_06.044	chr_6	525817	525831	(GCT)5	GGTGACCCGTGTGGATTAAC	60.096	TAAGCGTTAGCAGCAGCAGA	60.059	268
>chr_06.045	chr_6	527018	527044	(GCG)9	CGGTCGCTGCTTACTTCTTT	59.654	GCCAAAACCTCCTTCTCCTT	59.691	269
>chr_06.046	chr_6	528685	528699	(TGC)5	GGCTCCTTCGCTATAGCCTT	59.972	CCGCCACAATAGTCCCTTTA	59.953	489
>chr_06.047	chr_6	533494	533508	(CTG)5	GTTCTCAGCCTCGTCGAAAC	59.997	GCCAACATTCGTCGTTTCTT	60.118	414
>chr_06.048	chr_6	559916	559930	(TCA)5	GGTTGACTGAGTAGCTCGGC	60.02	CACCTTCTACCTCGTCTCGG	59.861	166
>chr_06.049	chr_6	560271	560286	(AATG)4	CATGGAGGGCAGAAGAGTTC	59.803	GGCGATGTTTCATCATCCTT	59.9	122
>chr_06.050	chr_6	561032	561046	(ATG)5	TGTAGCGAGTTGTGCTACCG	60.073	GCATAGCAATCCCGAATCAT	59.891	343
>chr_06.051	chr_6	561052	561066	(GAA)5	TGTAGCGAGTTGTGCTACCG	60.073	GCATAGCAATCCCGAATCAT	59.891	343
>chr_06.052	chr_6	561168	561182	(ACC)5	TAACAAGCGTCGCAGAGATG	60.157	GCATAGCAATCCCGAATCAT	59.891	258
>chr_06.053	chr_6	562872	562886	(CAG)5	AGTCGGTTCCAGGAGGATTT	59.935	CACTCACCCTTTGCAGGAAT	60.111	190
>chr_06.054	chr_6	583735	583749	(ATG)5	ACCCACTCATCGAAGGTCAG	60.112	CTTGCTTACGGAGAACGGAG	60.008	345
>chr_06.055	chr_6	595311	595325	(TGA)5	AAGCTGGCCATCAGTATTGC	60.243	GATGCCTCTCCTCCTCACAG	59.945	294
>chr_06.056	chr_6	611262	611277	(TGTA)4	GGAGTCACTCGCTACGCTCT	59.775	AGCGTTTGTTCTTTGCGATT	59.889	412
>chr_06.057	chr_6	617119	617136	(AG)9	AGGGTTGGGATCAGGAGACT	59.929	TTCGTGCGAGACCTTTCTCT	60.134	115
>chr_06.058	chr_6	620861	620891	(ACA)4 (AAC)6	CCGCTACAGCATCTTGCATA	59.999	ACGACCATCGCAAGTACTCC	60.142	372
>chr_06.059	chr_6	633682	633696	(CTC)5	GCTAAGGTCGAAGCACGAAG	60.154	CACTATTCCGCAACCCATCT	59.955	359
>chr_06.060	chr_6	634009	634026	(ACT)6	AGTGGCGCGAGGTACTAAGA	60.037	TAAGGCATCCTACGTCTCCG	60.227	471
>chr_06.061	chr_6	635127	635159	(GCG)4 (GCT)9	ACCGGCCTTAAGCTTCTCTC	59.983	CCTTCTACGGCAACGCTAAC	59.904	500
>chr_06.062	chr_6	635538	635558	(CCT)7	GTTAGCGTTGCCGTAGAAGG	59.904	GAACCTCCCTTAGCAAACCC	59.94	394
>chr_06.063	chr_6	636817	636831	(GGA)5	AAGACGCTCTCGGATCGTTA	59.978	CTCGAAGACATCCTCGAAGC	60.096	253
>chr_06.064	chr_6	649194	649209	(TG)8	CTTTTTATTCCCCCGGTGAT	60.013	GACGAAAGAGTGCTTGGGAG	59.989	481
>chr_06.065	chr_6	677925	677939	(TTG)5	CCCTCCCAAACAGAAGAACA	60.081	GCAGTTTCAACCAAAACGGT	60.015	378
>chr_06.066	chr_6	678566	678580	(TCC)5	GAGAATTGGCCGTTGTTGTT	59.978	AACAGGCTCAGCAGCAAAAT	60.022	109
>chr_06.067	chr_6	678612	678638	(TGC)4 (TGC)4	GAATGAGAGCTGTTCGGAGG	59.95	GGTGGCTTCAACAACCAAAT	59.836	426
>chr_06.068	chr_6	680548	680571	(TGC)8	CCACGAGTAGCTCTGCTTCC	60.156	CAATTGGCACCAAGGAAGAT	59.933	379
>chr_06.069	chr_6	684169	684183	(CCG)5	GTCAGGCAAGGGCATGTATT	59.962	CAGCAGTAGCCAAGGAGGAG	60.149	208
>chr_06.070	chr_6	685054	685079	(AGGT)3 (GATC)3	GTGAGGAGTCGGTCAATGGT	59.969	ATCTCGTCCGAGTTGGAATG	60.073	383
>chr_06.071	chr_6	686100	686114	(GAA)5	CTTCCTGGCAAAGCGACTAC	60.015	TGTCGTACCAGAACGAGCAG	60.049	297
>chr_06.072	chr_6	687326	687340	(CGC)5	CTTCCTCTTCATCAGCCGTC	59.95	GCAGGAGAGGGACTGAGTTG	59.986	161
>chr_06.073	chr_6	703971	703993	(CGGT)3 (TCCT)3	TCGGCAACTACACATACCCA	59.988	TATAACCGTGTGCGGAATCA	59.953	228
>chr_06.074	chr_6	705784	705798	(CTG)5	TACCATGCTCCCAAGGAGAC	60.073	CGATATCATTCGAGCCGTTT	60.06	270
>chr_06.075	chr_6	714556	714581	(GGA)4 (AAG)4	CGATATTGCTAGTGGCAGCA	59.999	ACGAATTTGTCGTACCCTGC	60	377
>chr_06.076	chr_6	714831	714845	(CGA)5	AATGTCACCTCAGGCCAATC	59.934	TGCAGACGACTTTTGGTCAC	59.88	243
>chr_06.077	chr_6	716368	716392	(GCAC)3 (ACAG)3	CGAAACGAAAGATGCAGACA	59.988	TTGGCAGCTGCTGAATAGTG	60.157	417
>chr_06.078	chr_6	822996	823010	(CTT)5	AGGGCATTAACTGCCTCCTT	60.096	CGGTGCAATAGTGCTCGTAA	59.895	471
>chr_06.079	chr_6	843680	843695	(AACC)4	GTTCATGTCTCGGGTCCAGT	59.969	TCCTCCGCTTATGCTTCTGT	59.978	244
>chr_06.080	chr_6	845832	845859	(TCC)4 (CCG)5	CAGCCTTGCCATTACCATTT	59.96	AACCACAACTGCTCGAATCC	60.119	448
>chr_06.081	chr_6	859414	859431	(TCC)6	CACATGGAACGAATCGAATG	59.924	AGATTGTGTGGTGAGGGAGG	59.962	269
>chr_06.082	chr_6	861046	861060	(ACG)5	TCAACATTAGACAAGCCCCC	59.933	GCATGTGCCATTGTGTTTTC	59.979	413
>chr_06.083	chr_6	865263	865278	(T)16	TACAGGAATTAGCGCCCATC	60.06	CAGTCTTCCGGAGAACAAGC	59.989	389
>chr_06.084	chr_6	885141	885155	(GGA)5	GGTGGACGTCTCGAAGAGAG	59.986	CTTAACCGCTCACAACCTCC	59.734	160
>chr_06.085	chr_6	885415	885429	(AGG)5	GGTGGAGGAGGTGTGGTAGA	59.962	CGCAACATCATCATGTCCTC	60.08	426
>chr_06.086	chr_6	894259	894278	(CAA)4 (CCCA)3	GGGCTCAAACTCAACATCGT	60.119	CCTAGTTTCGCCATGGTTGT	59.993	232
>chr_06.087	chr_6	914797	914811	(GCA)5	CGCGATGAAAAGAGGTAAGG	59.839	AAGGCGTGATGGCGTATAAC	59.988	403
>chr_06.088	chr_6	916361	916375	(TTG)5	TGTGAGACAGGCATAGACGG	59.855	GATGACAGCAAAGCAGGTCA	59.992	423
>chr_06.089	chr_6	931808	931822	(AAG)5	TCCCTTCGGACTTAACGATG	60.066	GTTTTAGCCTACGAGCACGC	60.046	470
>chr_06.090	chr_6	934883	934900	(CTC)6	GCGAGATTGGAGAAAAGTCG	59.955	TTGTGGAGCAGAAACCTGTG	59.873	246
>chr_06.091	chr_6	938212	938226	(GTG)5	TAACATCTCCTTGATGCCCC	59.894	AGCACCGACACCTTTCAAAC	60.156	366
>chr_06.092	chr_6	941300	941314	(CCT)5	GACAGCCACCTTTTCTCAGC	59.997	ATGTCTGGGTGGACTTCTGC	60.12	475
>chr_06.093	chr_6	945222	945236	(GCA)5	TCATCCTGGGCTTTTTGAAC	60.051	CATCTGTGTCGAAGCAGGAA	59.984	441
>chr_06.094	chr_6	945266	945289	(CTT)4 (ACC)4	TTTTGCGAGACTGTCAATCG	59.988	CCGCATACCAGGATGAGATT	59.917	311
>chr_06.095	chr_6	948320	948341	(ACA)5 (CAC)4	CACAACAACAGCACCAAACC	60.049	CTGTTGCTCGCAATGTTGTT	59.911	495
>chr_06.096	chr_6	963251	963276	(TTCC)3 (CAAC)3	TCTGACTCCCTCATCCATCC	60.008	GTTCAACGACGGGTGAGTTT	60.012	290
>chr_06.097	chr_6	966803	966818	(G)16	GCCATCGCCATCCTTATCTA	60.023	CGCAAGTAGGAGGTACTCGG	59.891	498
>chr_06.098	chr_6	970956	970971	(TTCC)4	TCGACAAGTAGTGCCAGTGC	60.056	ATTGCCTAGGATCATGCGAC	60.066	404
>chr_06.099	chr_6	978020	978034	(TGC)5	GGAGTCGTTGACTGCACAGA	60.03	CAGTATATGGGAGGTGCGCT	60.118	343
>chr_06.100	chr_6	988765	988782	(TTC)6	CGAATCGGACGAAGAAGAAC	59.813	AGTACCCAGGCCAATATCCC	60.039	269
>chr_06.101	chr_6	989250	989264	(CTG)5	GTACTGATTCTGCGGTGGGT	59.997	CGTCGTATTTCGTACTCGCA	59.895	481
>chr_06.102	chr_6	997736	997772	(GTC)12 (TCG)4	GACACACGCGCATAAGAAGA	60.019	AGCGGGAGCATACCCTATTT	59.951	305
>chr_06.103	chr_6	1038392	1038415	(TTC)8	CACATCATTCCTCGATCACG	60.072	GAAGCAGACATTCTCCAGCC	59.957	409
>chr_06.104	chr_6	1056877	1056891	(GAA)5	CTTGGTGATTCCCTGGATGT	59.779	ACTCCACCACTCTCACCCAC	60.006	210
>chr_06.105	chr_6	1057461	1057478	(GTC)6	CGAACATCATCAACAATGGC	59.931	GCGACGGTACCTGAGAGAAG	60.012	445
>chr_06.106	chr_6	1059701	1059715	(AGA)5	AATGGTTCCTCTTCCTCGGT	59.935	GCACCTCGCCGTACATAGTT	60.162	499
>chr_06.107	chr_6	1062869	1062883	(GAG)5	TCGGGAACTGGAAGTTTTTG	60.081	GTGTCCCCTGATTTCAGCAT	59.934	120
>chr_06.108	chr_6	1069647	1069664	(CAG)6	CCAATTTTGCATACCCTGCT	59.96	TATTGCTGGCCATACTGCTG	59.856	199
>chr_06.109	chr_6	1091174	1091198	(GCA)4 (CCG)4	TCAGCAGTCGTCCTGTCAAC	60.03	TACATGGTTCGAGGAAAGCC	60.074	351
>chr_06.110	chr_6	1102699	1102716	(GTT)6	GGAGTGCTAGCTGTTTTCGG	60.015	TATGTATGTCGGCTGCAGGA	60.243	356
>chr_06.111	chr_6	1102932	1102947	(CGCC)4	CGAGGTGGTTGTTGTTGTTG	60.041	CAGACTGCAGTTGCTCAAGG	59.77	392
>chr_06.112	chr_6	1103190	1103205	(GCAC)4	GTCTCAGTCCGACCGAAAAG	59.844	CTGCTGTTTGATTGATGCGT	59.871	275
>chr_06.113	chr_6	1103280	1103300	(ATCA)3 (GCA)4	CACGCACGAGGTGTTGTAGT	59.819	TGCACAGAAGTAAAGCGACG	60.195	169
>chr_06.114	chr_6	1106893	1106919	(GAA)9	GATAATTCTGGATCGCCCAA	59.862	CCTCCTGGCTTTTCTCTCCT	59.95	337
>chr_06.115	chr_6	1107007	1107034	(AAG)4 (ACT)4	ACGAAACGAAAGCTACCCCT	60.13	CCTCCTGGCTTTTCTCTCCT	59.95	241
>chr_06.116	chr_6	1108034	1108049	(TGGA)4	TACAGGCACTATCCCGGAAC	59.955	ATGAGGCATCACGGAGAAAC	60.081	423
>chr_06.117	chr_6	1108124	1108138	(TGC)5	GAATGGATGGATGGAACACC	59.995	CGTCGTGCAGAACACAAACT	59.946	255
>chr_06.118	chr_6	1137707	1137734	(TTCA)7	GGAGAAACGGGATGAAGACA	60.05	GCTGGCATGACAAGACTCAA	59.992	282
>chr_06.119	chr_6	1172557	1172571	(CGG)5	AAAATGTCCGCAGGAAGCTA	59.845	TGATGAAGATGTAGCGCTGG	59.972	151
>chr_06.120	chr_6	1172590	1172604	(ACC)5	ACCGAAATCTTCCCACTCCT	59.935	TGAGGGGCTTCTTGGTATTG	60.066	356
>chr_06.121	chr_6	1172714	1172731	(GGC)6	GAGGCTACAACCAACCTCCA	60.111	TGAGGGGCTTCTTGGTATTG	60.066	223
>chr_06.122	chr_6	1180988	1181002	(GGA)5	GTCCCTCATCTCCTCTTCCC	60.012	TCTACAGCCCCACCTTTCAC	60.111	295
>chr_06.123	chr_6	1181106	1181120	(GAG)5	TCCCTCATCTCCTCTTCCCT	60.149	TGTGCTTTGTCCATTGTGGT	60.008	437
>chr_06.124	chr_6	1183277	1183291	(TGC)5	ACATGGAGTGATCAAAGGGC	59.934	GCGTCCACATTCCACTCTTT	60.119	439
>chr_06.125	chr_6	1183699	1183719	(GGA)7	AAAGAGTGGAATGTGGACGC	60.119	ACGTCCCAGGTCGTACAAAG	60.028	248
>chr_06.126	chr_6	1190408	1190425	(AGT)6	TCGTCGGAGAGAGAAAGTCC	59.53	CGTGCAGTTCCAATTTGTTG	60.149	460
>chr_06.127	chr_6	1193764	1193790	(GCA)9	TAGCTCGTCGTTCACAATCG	60.011	AAGCGGACCGATAGGTAGGT	59.983	344
>chr_06.128	chr_6	1194201	1194226	(ACAT)3 (CTA)4	CTATCGGTCCGCTTGTTCTC	59.836	GCAGAGTTAAGCTGCGATCC	60.125	426
>chr_06.129	chr_6	1197850	1197918	(GAA)23 (GAA)4	TAGTCGCGAGAGAGCTAGGC	60.022	ACAGCTTTAACAGCGGCAAT	59.911	401
>chr_06.130	chr_6	1199911	1199925	(GAA)5	CCTCCCTCTAGAAACCTCGG	60.196	AGGAGCAGCAGCAGGAGTAG	59.914	412
>chr_06.131	chr_6	1200148	1200180	(CTG)5 (CTG)5	CAAGACAGCGACGACGAGTA	60.199	TCGACTTACGCAGAGGGAGT	60.012	143
>chr_06.132	chr_6	1200527	1200547	(GCT)7	AATAAAGAACACCGGCAACG	59.996	TAGGGAGCGCCTACTAAGCA	60.131	123
>chr_06.133	chr_6	1200649	1200672	(GCT)8	AATAAAGAACACCGGCAACG	59.996	GCAACAGAATTAGCGGAGGA	60.352	336
>chr_06.134	chr_6	1212782	1212797	(GCAG)4	ACACATATGCAGAGGGGAGG	59.95	AGCAGCAGTGAGATGAGCAA	59.887	450
>chr_06.135	chr_6	1212946	1212960	(CTG)5	ACTTGCAGGTACCCTGATGG	59.989	TACCCGAGTACGTATCCCCA	60.206	306
>chr_06.136	chr_6	1223590	1223625	(ACG)6 (ACG)5	ACATGTGTGCGACGATCATT	59.999	GGTCGCCTCTAATGCTTCTG	59.978	479
>chr_06.137	chr_6	1223808	1223825	(CCA)6	ATTGAGATTGATGAAGGGCG	60.036	TTTGAATGCCTCTGGCTTCT	59.955	327
>chr_06.138	chr_6	1238897	1238916	(AGCG)5	CATTAGACCTTGCCCATGCT	60.096	ATCATCCCTTCTTGGCAGTG	60.073	379
>chr_06.139	chr_6	1240961	1240984	(CTT)4 (ATC)4	ATACCGAACACACCGAGAGG	59.989	CAATCAAACACGGCACAAAG	60.149	442
>chr_06.140	chr_6	1254326	1254343	(GAG)6	GACGAAGAAGACGACAAGGC	59.997	CTGTGCCTGCAACTTCTCAA	60.175	273
>chr_06.141	chr_6	1260573	1260596	(CTG)8	GTGTCCAGAATCGTGGGAGT	59.969	TATCAACACCCTCACCCTCC	59.779	492
>chr_06.142	chr_6	1260738	1260752	(CGG)5	CGCGATTGATATTGCTGTTG	60.237	TAACCGTAACCCGTCAGGTC	59.853	433
>chr_06.143	chr_6	1260787	1260804	(TGC)6	CGCGATTGATATTGCTGTTG	60.237	TAACCGTAACCCGTCAGGTC	59.853	433
>chr_06.144	chr_6	1262444	1262458	(TGA)5	TGTTCATGTTCTGCGTGGAT	60.12	TGTAAAGCTCCATCCCTGCT	59.836	489
>chr_06.145	chr_6	1271123	1271150	(CTC)4 (GGC)4	AAACATCCATTCGTTCCTCG	59.933	GCTGGAACCCTACTTCTCCC	60.074	455
>chr_06.146	chr_6	1273298	1273312	(GGA)5	GCACTCTGGGTCTTTGCTTC	59.997	CTTCGGGGATTGTGTCTGTT	59.966	428
>chr_06.147	chr_6	1305144	1305158	(GGA)5	TGCTGACCTTTTTGAAACCC	60.088	CACCATCCCAGAATTCCATC	60.135	255
>chr_06.148	chr_6	1337013	1337038	(ACA)4 (AAC)4	GGATTTCCGAACATGAATGG	60.133	AGATCCTCCTCGAGCCTCTC	60.058	341
>chr_06.149	chr_6	1364066	1364080	(TTG)5	GAAGTCGAAGAGCAGCGAGT	59.898	AGCAACAACACAAAAGTGCG	59.951	323
>chr_06.150	chr_6	1366072	1366086	(ACA)5	TGTATGAGCACGGAGACGAG	60.008	ACGGAAATGTAGCTGGATCG	60.096	223
>chr_06.151	chr_6	1368459	1368473	(GCT)5	AAGAAAGGCAATGCAGCCTA	59.982	TGCGATCCTTCTCCTGAACT	59.95	359
>chr_06.152	chr_6	1376114	1376129	(GTAT)4	TTGTGACGAAGGATCGACAG	59.831	AGTTGAGATGGGTGCAGCTT	59.874	302
>chr_06.153	chr_6	1388220	1388264	(CAGA)3 (AG)18	GATGTTGTGTCTCGGTGGTG	60.005	TCCACCGTCCTGTATTCTCC	59.927	252
>chr_06.154	chr_6	1397329	1397343	(TCG)5	CTCCCACTGCCAGAAGAAAG	59.982	GGTCGAGGGTGGATGTTAGA	59.927	281
>chr_06.155	chr_6	1402728	1402742	(GTG)5	TTCACGTGCAAATACCGAAA	60.111	ACATTTCTCCGCGCATTTAC	60.103	389
>chr_06.156	chr_6	1426624	1426646	(ACC)4 (CTC)4	CCACCTGTCCAGCCATTAGT	59.989	AAGGCGAGTATGCGACAGAT	59.866	225
>chr_06.157	chr_6	1451182	1451196	(CGA)5	GCATCCTTGTCTGGGATGAT	59.893	AACGACAAAGATGTGGGAGC	60.119	420
>chr_06.158	chr_6	1453474	1453493	(GAA)4 (AG)6	TCTGTCGGAGAAAGCTGGTT	59.989	TTAACGTTGTCACTGCCTGC	59.911	186
>chr_06.159	chr_6	1456665	1456679	(CTT)5	GCAATGGAAGCCAAAAGAAA	60.188	AAAATTGCCTCAACAAACGC	60.117	348
>chr_06.160	chr_6	1534980	1534994	(GGA)5	TTTCCCATCATTCTTCCAGC	60.014	TGCGTATCAGCTGTGAGAGG	60.16	445
>chr_06.161	chr_6	1542629	1542643	(ACC)5	TCAGCGACTTGTTGTATCGC	60.019	GGCGGTACCCTTCCTCTTAC	59.962	475
>chr_06.162	chr_6	1544125	1544146	(CATC)3 (TC)6	ATTCATGCTCACCGTTTTCC	59.939	TGAGGTCGGAGTAGGGATTG	60.065	405
>chr_06.163	chr_6	1545690	1545721	(CAT)5 (TCA)5	TCCGGTATATGCTTTGAGGG	59.916	ATTCCGGGTTTAGGATGAGG	60.145	306
>chr_06.164	chr_6	1546462	1546487	(GCGG)3 (TGG)4	GGAGGAGTGGTGGTCGTTTA	59.966	CACCGACCTAGGCACTCAAT	60.134	244
>chr_06.165	chr_6	1546986	1547000	(TGT)5	AGGAAGTGGTCTTGTCGGTG	60.151	TTTTCCGGGTATTGATCTCG	59.894	401
>chr_06.166	chr_6	1557539	1557553	(GGA)5	AGTGTACACCAGACGACCCC	59.883	TCATGCTACAATCGAGCTGC	60.127	348
>chr_06.167	chr_6	1559811	1559831	(ACA)4 (AG)6	AAAATGGAGGCGAAACATTG	59.938	GAAAAGACAGATCCAAGGCG	59.813	189
>chr_06.168	chr_6	1629752	1629766	(TTC)5	CTAATGCGGGGTAAGCAGAC	59.73	TAAGCCGTTCCCAGAATGTC	60.074	237
>chr_06.169	chr_6	1631396	1631410	(CTG)5	GGGAGACGGTAGGACACAAA	59.966	TAGGACGGCTTTCTGCAAGT	60.015	442
>chr_06.170	chr_6	1650637	1650651	(CTT)5	ACTGTCCCTCCCAAAGGTCT	59.968	ACACATCTGGAATCCTTCCG	59.927	404
>chr_06.171	chr_6	1650731	1650748	(TCT)6	ACTGTCCCTCCCAAAGGTCT	59.968	ACACATCTGGAATCCTTCCG	59.927	404
>chr_06.172	chr_6	1676513	1676527	(TGT)5	ACTTGAACGGTGTCCCAGTC	60.009	GACACTCCTCCGCAAGAATC	59.81	473
>chr_06.173	chr_6	1703673	1703688	(AGAT)4	TAGCTGAGTCGAAGGAGGGA	60.088	CGATCCAACACATTGACTGG	59.96	421
>chr_06.174	chr_6	1705057	1705080	(ACC)8	AGGGGCCAATAAAGGAGAAA	59.903	GGCACGTAGTAGGGTTTCCA	59.993	276
>chr_06.175	chr_6	1706501	1706515	(ACG)5	CGCTTTCCAGTCTCTTGACC	59.989	AGCTGGAAGATGTTCTCGGA	59.95	336
>chr_06.176	chr_6	1711686	1711709	(TCC)4 (ACC)5	GAAAACGAGCACAACGTCAA	59.888	CTACCATCGAAGATCGGCAT	60.059	177
>chr_06.177	chr_6	1762589	1762603	(CCG)5	ACACTGTAGGTCCAATCGCC	59.997	GTTTTCTGCACCTCCTTTCG	59.853	308
>chr_06.178	chr_6	1772204	1772218	(TCC)5	GAACCAGGCAGAAAATTGGA	60.051	AGATGATTTCCCCTTTCGCT	60.039	409
>chr_06.179	chr_6	1782797	1782821	(GGAG)3 (GAG)4	GGAGGATTATGGAGGGTGGT	60.015	CCCATTCAAGCTTCGATCAT	60.036	225
>chr_06.180	chr_6	1793720	1793734	(TCC)5	CCCAACCCTGATCTAAGCAA	60.066	CTGTTTTTGTTCCCGCTGAT	60.11	380
>chr_06.181	chr_6	1793941	1793960	(GAA)4 (AGA)4	ATCAGCGGGAACAAAAACAG	60.11	ATCCATACTAACGGCAACGC	59.988	330
>chr_06.182	chr_6	1797492	1797506	(GTG)5	CGTTCATCATCGCATTCATC	60.041	AGAAGAGGGACCTCCCAAAA	60.045	374
>chr_06.183	chr_6	1818342	1818356	(CTC)5	CAAGATGGTGCGTATTCCCT	59.955	GACCAGGAGAGGCCATTGTA	60.073	426
>chr_06.184	chr_6	1844434	1844448	(ACG)5	CATGCTTCTCCATAAACGCA	59.833	GAGATATCCGCGACTTCCAG	59.797	474
>chr_06.185	chr_6	1847519	1847548	(AGCG)3 (AAG)5	GGAGAGCAGCCTGAAGAAGA	59.827	GGTCGCTCAGACCATTTCAT	60.081	440
>chr_06.186	chr_6	1848369	1848383	(AGA)5	TGATCAGCTGGAAAGTCGTG	59.984	ATTCGTGGATCTCGGTGAAC	59.934	219
>chr_06.187	chr_6	1885703	1885717	(GAG)5	GCAAACTCAAATCCGCAAAT	60.081	CCTAGAGATGCGGCTTCTTG	60.11	482
>chr_06.188	chr_6	1900944	1900967	(AG)12	TGGAGGAGGATGTCGTTAGG	60.065	CATCGAGTGAGGCAGTGCTA	60.16	216
>chr_06.189	chr_6	1912230	1912244	(CTT)5	CATACCCAGCTGCTGTCTGA	60.008	CGATCCTCTCGTGGAAAGAG	59.943	383
>chr_06.190	chr_6	1919447	1919461	(GGC)5	AAGCTGGTGCAGCTACGATT	60.044	GGCAACATAACCAAGAGCGT	60.14	214
>chr_06.191	chr_6	1922609	1922632	(TCG)8	AGATCGTCAGGCCAAATGAC	60.081	ACATCCGACATCCTTCCTTG	59.927	301
>chr_06.192	chr_6	1922805	1922829	(ATGC)3 (AAGA)3	GGCCAAATGACTTTCATCGT	59.939	CACATCCGACATCCTTCCTT	59.927	293
>chr_06.193	chr_6	1923022	1923036	(GCT)5	AAGGAAGGATGTCGGATGTG	59.927	GACAATGAACCACGAGCCTT	60.119	239
>chr_06.194	chr_6	1932657	1932684	(CA)6 (GAG)4	GCTCTTATGTCGATCTCCGC	59.946	TCCGACATTGTCCTTTCCTC	60.05	200
>chr_06.195	chr_6	1980582	1980596	(CAC)5	GTCAGCTTTTGAACTTCCGC	60	ATCCATGAGGCTGTCCTTTG	60.073	285
>chr_06.196	chr_6	2005931	2005954	(GTT)8	TGAGAGCAACGAAGAGACGA	59.855	CAAGCTCAATCTGGGGGTAA	60.066	392
>chr_06.197	chr_6	2006016	2006041	(GA)6 (GA)6	GAGAGGAGCGGAGAGAGTCA	59.817	GCTCATCAGATGCGTTTCAA	59.955	495
>chr_06.198	chr_6	2006829	2006844	(TTAA)4	GATACCATTTCCCTTTGCGA	59.901	TAAATATGCGGCCGAGTAGG	60.075	486
>chr_06.199	chr_6	2067306	2067320	(CTC)5	TCCTCCATTGCAGTGTTTCA	60.24	ACAACGCGGTAACGGAATAG	60.018	464
>chr_06.200	chr_6	2070148	2070172	(TGAG)3 (GGAG)3	GGATGGGAGAGTGATGAGGA	60.008	AGGGATAGAAAATGCCCACC	60.152	392
>chr_06.201	chr_6	2073220	2073239	(CACC)3 (CACC)3	AACGTCATGCTTATCGTCCC	59.962	CATCCCCACCTTACCCTCTT	60.183	408
>chr_06.202	chr_6	2089282	2089296	(AGT)5	GAGAAACGACAACTAGGCCG	59.875	CGATCGCTAGTAGGTCGAGG	59.993	100
>chr_06.203	chr_6	2098823	2098840	(GAC)6	AGAAGGCTCTGGTATTCGCA	59.978	TTTTCTTCTCGGAGAGCTGC	59.836	441
>chr_06.204	chr_6	2145961	2145975	(CTC)5	GGTCTTTCATCTCCTGCTCG	59.95	GACAGATCGGAAGTTGAGGC	59.81	413
>chr_06.205	chr_6	2148880	2148906	(CGG)9	CTCCACCAGAAGAGGACGAG	59.978	CACGCTCAACATTTTGCTGT	59.911	458
>chr_06.206	chr_6	2150259	2150278	(TCA)4 (ATC)4	CTGTTTTGCGTGAAGGTCAA	59.881	CTGGCTCGCTAGAGCTGTCT	60.058	385
>chr_06.207	chr_6	2205104	2205118	(AAT)5	CACTACGAACGCGGTAAACA	59.792	GTGTAGGCCCTAACGAGTGC	59.763	488
>chr_06.208	chr_6	2207301	2207315	(GAA)5	GAAGGAGCCTGCATGTTAGC	59.985	GCTAATGTTTGCCTGTCCGT	60.14	319
>chr_06.209	chr_6	2243257	2243284	(AGG)4 (AGG)4	CCTTGTCACTCCCAACCACT	60.002	CGAGTCGTCGACATCAAAAA	59.84	434
>chr_06.210	chr_6	2254169	2254186	(ACC)6	CACCGAATAAAGCACCCACT	59.993	CGACTTCTTCTTCGGTGAGG	59.982	335
>chr_06.211	chr_6	2256221	2256238	(GAG)6	TGAGGGTTAGGATGGTGAGC	60.073	TTCTTCATCTCCCAATTCGC	60.155	148
>chr_06.212	chr_6	2271098	2271112	(CAT)5	GCTCACGATACCACGGAACT	60.142	GCGAATTCTTTCTGTTTCGC	59.967	338
>chr_06.213	chr_6	2285936	2285950	(CAT)5	TTGTATGGCAGTTCCAGCAG	59.864	GGCAGATACCAGTCGAGAGC	59.981	324
>chr_06.214	chr_6	2286440	2286455	(ACCT)4	TCTTAGCCTCTCTCCCCTCC	59.912	GACGGACTGTGGAGTTGGTT	60.009	331
>chr_06.215	chr_6	2296450	2296467	(GAC)6	CCTTGACGACGAATCCATCT	60.073	GTGTCTGGGTCGGTGAATTT	59.827	219
>chr_06.216	chr_6	2296692	2296706	(CGC)5	CCTTGACGACGAATCCATCT	60.073	TGCACTCTCTGCGTCAAATC	60.144	468
>chr_06.217	chr_6	2297065	2297100	(GAG)12	GGAGGGGTTTGAGATTTGGT	60.169	GCGGGATCATTTCTACTCCA	60.036	214
>chr_06.218	chr_6	2320752	2320766	(ATC)5	ATCGTGCTTCCTGAAGTGCT	60.02	ACTCTTCAACATCGAACGCC	60.263	475
>chr_06.219	chr_6	2322915	2322929	(CTT)5	ATCTGCTCTTCAGGTTGCGT	60.02	GTGATCGACGACCCAGTTTT	59.973	161
>chr_06.220	chr_6	2337827	2337853	(GTCG)3 (GTT)4	AATGCGGATATGCTTTACGG	59.95	TGATTGAATCGGACTCCTCC	60.011	338
>chr_06.221	chr_6	2357984	2358006	(GAG)6 (GAA)4	CAAGGAGGAACCTCAAGCAG	59.982	CGCCACCTGCACTACTGATA	59.888	329
>chr_06.222	chr_6	2368947	2368970	(TGC)4 (TGC)5	GGGGAATTTAGTGTTGGGGT	59.919	CAAGCACAGAATTTCCAGCA	59.988	411
>chr_06.223	chr_6	2380842	2380869	(CTC)4 (ATC)4	TCCCTCGACCTCCTATTCCT	60.03	ACGAACGACCTATACACCGC	60.022	426
>chr_06.224	chr_6	2382009	2382039	(CCT)5 (CCA)4	CAATGCCCAGATCAGAACCT	60.073	GAAATCCTCGCAGCAAAGAG	60.096	297
>chr_06.225	chr_6	2409910	2409924	(CAC)5	CCACGTTCGAGAGAAAGAGC	60.134	TCCCGTTTGCATCTTATTCC	59.901	304
>chr_06.226	chr_6	2443255	2443269	(ACA)5	CACACGCACGATCAGAAAGT	59.905	GAGAATGCGCAGATTGATGA	59.914	379
>chr_06.227	chr_6	2445808	2445822	(GGC)5	CGGATCGATTTCTGGTGAAT	59.894	CAAGCAAGCAAGCAGTGAAG	59.928	448
>chr_06.228	chr_6	2445884	2445898	(GCT)5	GGTGATGGAAGTGCTGACCT	60.12	CCAATACAAGCAAGCAAGCA	60.014	374
>chr_06.229	chr_6	2463556	2463590	(ACA)5 (TCC)6	CAAGCTCGAGTGAGGCTTCT	59.891	TTGTAGGCCCAGGTGATTTC	59.933	355
>chr_06.230	chr_6	2465022	2465039	(CTC)6	GCTGTTCCTCAGACACCTCC	59.841	CAAAAGTGGAATTGAGGGGA	59.903	392
>chr_06.231	chr_6	2472410	2472425	(CGAC)4	AATCGCCATTCGAGTACACC	59.962	AACATCTGCGAGTTGTGCAG	60.056	337
>chr_06.232	chr_6	2486663	2486677	(CAA)5	CACGGCATATCTTCAACCCT	59.955	CTGCTCGGCTTTATACTCCG	59.996	338
>chr_06.233	chr_6	2522375	2522389	(CTT)5	GAGAAGACGTCTGGACTGGC	59.993	GAACTCCAAGAACGACTCCG	59.844	233
>chr_06.234	chr_6	2536308	2536322	(ACT)5	AGGCGTCTACGGAACACAAT	59.621	CGTGTGATCCGTGCAATATC	59.955	471
>chr_06.235	chr_6	2612874	2612888	(GAG)5	GAATTTGGAGGTTGGGGAGT	60.169	TGAAGTTGGGGCTTTCAATC	60.051	330
>chr_06.236	chr_6	2613287	2613306	(GGAG)5	AATCCGTTCGAAACATCGAC	59.939	TGCACAGGAACGACAAGAAG	60.025	140
>chr_06.237	chr_6	2618116	2618160	(TTGC)4 (GGAG)3 (GA)7	TATCATTTTCGCCGTGTTGA	60.073	ATGGCACACACAATCTGCAT	59.999	439
>chr_06.238	chr_6	2623070	2623084	(TCC)5	AACAATACCCGAACCAGCAC	59.859	TTGCATAGACTCGTTGCGTC	60.019	476
>chr_06.239	chr_6	2635630	2635644	(GCC)5	GAAGTAATCCGTCGCAGCTC	59.985	AAGGCGATCAAGTACATGCC	60.103	309
>chr_06.240	chr_6	2638998	2639012	(CTT)5	CTTCTGCTCCGTCACAATGA	59.984	CCAACACCAAGCAACACAAC	60.049	500
>chr_06.241	chr_6	2641269	2641283	(CGA)5	ACCGCAGGAGACTCACAAGT	59.907	GGACGAGGCTTGTTCTTCTG	59.989	267
>chr_06.242	chr_6	2654646	2654661	(CATC)4	TGGATTCCTCTCAACCCTTG	60.042	CATCCTCCGAATCCTTCTCA	60.15	490
>chr_06.243	chr_6	2654916	2654930	(GTG)5	TGAGAAGGATTCGGAGGATG	60.15	GGAACAGAAAATGCAACGGT	59.978	405
>chr_06.244	chr_6	2668641	2668655	(TAC)5	TCTTTTTCCTAATTCTTTTCTCTTCC	58.989	CATTCCGAGCAAACTAGAAGC	59.124	387
>chr_07.001	chr_7	5396	5410	(AGG)5	AATTAGACGGGTTAGGGGGA	59.661	TACCGGCGGAGTAAGCTAGA	59.996	160
>chr_07.002	chr_7	6818	6841	(A)24	GCTTTTCGGCTCCGTATTTA	59.345	CGACGAGAACGAGAGGGTAG	60.005	414
>chr_07.003	chr_7	9140	9157	(TTC)6	TCAGCAATATTGGCCTCCTC	60.177	AGAAGTCGTCCTCAAAGCCA	59.989	495
>chr_07.004	chr_7	24029	24046	(TGT)6	AGAGGTTGGCAAATGTCTCG	60.255	CGGACGGACCATCTATCACT	59.95	235
>chr_07.005	chr_7	30582	30606	(T)14 (AATG)3	TTTAGAGGAGGGACGGGAGT	60.067	TCAAGGCAATGAATGGATCA	60.009	242
>chr_07.006	chr_7	31200	31215	(CCAT)4	AAGGACAAGGGGGTGTATCC	60.052	GATGAGGATGGGTTTGAGGA	59.862	485
>chr_07.007	chr_7	31999	32021	(GGA)4 (AGG)5	AAACCAGGTGACACAGGAGG	60.002	ACACCCTCACTCCACACTCC	60.006	406
>chr_07.008	chr_7	37353	37378	(TCG)4 (CTC)4	AACAATTCGACATCTTCGGC	60.081	GTTCATGATTCCGGATTTGG	60.133	338
>chr_07.009	chr_7	45726	45741	(GCAG)4	CACCAACATCACCATGAAGC	59.967	TGAAAGTGCCACTGACTTCG	60.025	286
>chr_07.010	chr_7	85497	85526	(AAT)4 (AAC)5	ATCGCAAGGAACAACAGACC	60.119	ATCGTGTTCAGGTCGGGTAG	59.989	179
>chr_07.011	chr_7	94630	94653	(ATG)8	AATTCAAGACTGACGACGGG	60.111	ACTGCGAAGTATTGGGTTCG	60.132	373
>chr_07.012	chr_7	102787	102801	(CTA)5	TCCGTATACGCGAGAAGGTT	59.73	CGGCTTATAGTCGCTCTCGT	59.637	212
>chr_07.013	chr_7	102890	102904	(GAA)5	TCGTAGAGCGCGTAGTAGCA	59.94	GTCCTTAACGTCGTCCGGT	59.981	469
>chr_07.014	chr_7	109818	109833	(AGTT)4	CGGACTAACCTCCGGATTCT	60.455	GCTTCGCTAGACGGTAGTCG	60.176	456
>chr_07.015	chr_7	116405	116419	(CCT)5	GGGTACAGCTACGGAAACCA	59.993	GCTATAAGCCGTGGCATGTT	60.124	370
>chr_07.016	chr_7	116517	116531	(GGC)5	TAAGGCATCACTCCGAATCC	60.036	CCTCCTCTGCATAGAGTCCG	59.966	442
>chr_07.017	chr_7	126107	126121	(TCG)5	CGTCCTTCGCTAGCTCGTAG	60.305	AAATTAAAATTCGCGGCCTT	59.94	384
>chr_07.018	chr_7	126136	126150	(GTC)5	CGTCCTTCGCTAGCTCGTAG	60.305	AAATTAAAATTCGCGGCCTT	59.94	384
>chr_07.019	chr_7	138128	138143	(CTTA)4	CTTCAGAATGACGCTGTGGA	59.984	AATCCGGAGGACAAGAAACA	59.526	340
>chr_07.020	chr_7	181816	181830	(TAG)5	GTAGCGGCGATACGGTTAGA	60.251	CGAATCGCGGCTTAGTTATC	59.838	464
>chr_07.021	chr_7	186254	186268	(ACA)5	GGATACGGACTGGAAGTGGA	59.927	CTCATGATTGATCGTCACGG	60.072	190
>chr_07.022	chr_7	188717	188740	(TC)12	CATTCGTTGGAAGGAGTGGT	59.966	GCGAGTGTGAGTGGTAGCAA	60.056	442
>chr_07.023	chr_7	188807	188821	(CTT)5	CCTTGTCATTTCGACCCTGT	59.966	CGAGTCCCAAGAGTGAGGAG	59.978	192
>chr_07.024	chr_7	189199	189216	(AGC)6	CTCCTCACTCTTGGGACTCG	59.978	TGCTGGATGATGTTTTCTGC	59.805	456
>chr_07.025	chr_7	189913	189927	(GCA)5	GCACAGGAATCAAGACAGCA	59.992	GCACGACTTCGAGGGAGTAG	60.012	497
>chr_07.026	chr_7	205680	205694	(AGA)5	TCATCGAGACAGCGACATTC	59.95	TTGGAAGGAAGATACACGCC	60.074	322
>chr_07.027	chr_7	212032	212046	(CAG)5	CACAACAAACGTAAGCCCCT	60.03	ATCGAGGAGAATTGTGGTGG	59.927	428
>chr_07.028	chr_7	228002	228016	(AAG)5	GGCCTGTAGAGGAGAAGCCT	59.979	ACCACCCGTACTGACACTCC	59.883	452
>chr_07.029	chr_7	228504	228557	(GAG)4 (AAC)4 (GAT)4 (ATG)6	GGAGTGTCAGTACGGGTGGT	59.883	AAACCATGTCCTCGTCGAAC	59.973	320
>chr_07.030	chr_7	229126	229146	(GCC)7	TGGAGATCATGTGCTGGGTA	60.072	CTCCAGATCGTCGGAGTAGC	59.973	419
[truncated: 1,782 more rows]
