# Supplementary material for: Development of a rapid multiplex SSR genotyping method to study populations of the fungal plant pathogen Zymoseptoria tritici
Source: BMC Res Notes. 2014 Jun 18;7:373. doi: 10.1186/1756-0500-7-373 (PMC4074386; doi:10.1186/1756-0500-7-373)
Supplement: Additional file 2 — Subset of 119 microsatellites with highly repeated motifs. [file 1756-0500-7-373-S2.xls]

## Sheet: Supplementary Data 2
SSR_NAME	CHROMOSOME	SSR_START	SSR_END	MOTIF	FORWARD_PRIMER	TM_FOR	REVERSE_PRIMER	TM_REV	SIZE_AMP
>chr_01.039	chr_1	400479	400522	(CT)22	AACGAAGAACCAGCAGGAGA	59.989	TCTTCCCTGTCCTTTTGTGG	60.081	416
>chr_01.126	chr_1	1080207	1080240	(GCT)11 (TTG)4	CGTGCATCATACGATCTGCT	59.854	AGTGCCTCTCTCAATGCGAT	59.981	394
>chr_01.213	chr_1	1969130	1969192	(CTC)21	CTTGGGGCTCATCAATAGGA	60.029	GAAGAAAGTCGAATGCTCGG	59.955	447
>chr_01.274	chr_1	2491565	2491631	(AG)28 (AG)7 (GA)23	CGTCCATCCCAGTATCTCGT	59.950	CGAGCATCGATCTTTCCTTC	59.917	325
>chr_01.274	chr_1	2491565	2491631	(AG)28 (AG)7 (GA)23	CGTCCATCCCAGTATCTCGT	59.950	CGAGCATCGATCTTTCCTTC	59.917	325
>chr_01.321	chr_1	2966245	2966283	(TAC)13	GAAGAAGCGTACGGAGAAGC	59.222	GTTTGGCAGTGGGAAGACAT	59.973	500
>chr_01.378	chr_1	3665539	3665574	(GTG)12	GTTGCTCTTCCTTGGCAGTC	59.997	TCCTCCTCCTCATCACCATC	60.008	395
>chr_01.386	chr_1	3738622	3738657	(CCT)12	CTTTCTTGGGTGCTCTCTCG	60.126	GCGATACGAAGCTGTTCCTC	59.985	445
>chr_01.417	chr_1	4005088	4005129	(CTC)14	GATGCTGGTGTCTGCTGTGT	59.905	TTCGCCAACTAACAAGGTCC	60.110	397
>chr_01.424	chr_1	4131306	4131338	(ACC)11	GATGACATCAAAATGCACCG	59.931	TCGCTTCTCATCATCACCAC	59.794	387
>chr_01.436	chr_1	4263444	4263521	(TGA)26	AGACTGGCATCCCAGCTAGA	59.973	CCCCAACACATACCACATGA	60.088	366
>chr_01.476	chr_1	4680399	4680434	(GAAC)9	CGTCGCGATATGAGGACTTT	60.235	AGACGATTAGGTCGACGGTG	60.134	276
>chr_01.477	chr_1	4682789	4682841	(AAG)13 (AGAA)3	AAAGGACAGGCGAGATTGTG	60.255	ACTGTGATTGTGATGGGGGT	60.096	312
>chr_01.500	chr_1	5005223	5005259	(TTC)12 (TCA)4	CGATTGCTCTGGACACTGAA	59.984	ACGTGGGCATCTACCTTACG	60.015	184
>chr_01.565	chr_1	5933168	5933233	(AGG)22 (AGG)5	TTGACGGTTAGTGGGAGGAC	59.966	CTTTTCTGCCTTCTTCGGTG	59.986	474
>chr_02.001	chr_2	26425	26482	(CA)29	CGTCGTCCAGGAGAAAAGAG	59.982	ACGACTTTCGAGACGGAAGA	59.989	453
>chr_02.043	chr_2	504670	504748	(GGA)5 (GAG)26	CCTGATCTCAGGGCGTACAT	60.096	TCTTCTCGGGTTTTGCATCT	59.813	334
>chr_02.112	chr_2	1389338	1389370	(TCC)11	CGCTGTCCAGAAAGAACACA	60.025	CTCGATTACGCTGTTCCGAT	60.235	219
>chr_02.140	chr_2	1785848	1785883	(GCT)12	ACACCAAAGAAGGATCCACG	59.966	GCCGGAGGTCTATCAGTTTG	59.694	356
>chr_02.166	chr_2	2181089	2181121	(TCC)11	CCTCGCTATGCAACAAGACA	60.011	CGGTTGGAGGTTTTCTTCAA	60.081	446
>chr_02.197	chr_2	2605829	2605873	(CGT)15	TGCATTGATTGATGGAGGAA	60.009	GGTGAAGTTGTAAGGCCCAA	59.971	202
>chr_02.202	chr_2	2657944	2657977	(TG)17	GCAGAGGAGGTGAGAACAGG	59.986	CAGGTCTGTGGACTTGTGGA	59.705	485
>chr_02.207	chr_2	2706628	2706669	(ATC)14	TGTAGCATCCGGTGACTCAG	59.855	AAGCAGGCAGGTACGAGAAA	60.015	392
>chr_02.235	chr_2	2915378	2915410	(TCT)11 (CTT)5	GTGCGCTGACATGTGAAGAT	59.870	ATCCAGAAGAGGACGGGAGT	60.073	404
>chr_02.277	chr_2	3390432	3390486	(GGA)6 (GGA)12	GCATGTCGTTGGTGTTGAGT	59.603	CGCATCACATCTCTCTCCAA	59.942	445
>chr_03.056	chr_3	487464	487496	(GAG)11 (GGA)5	GGTAGATCGGCTGGGTGTAA	59.955	TTTCGCTCGAAGGTTTTGTT	59.861	255
>chr_03.120	chr_3	1429115	1429170	(TGTT)14	ACGTTCTCTTGTGTGCAACG	59.946	CAGGATCGAGGTGATGAGGT	60.072	309
>chr_03.131	chr_3	1518054	1518104	(CGG)5 (AGG)13	TACCGTGAGGGAGAGAGGAA	59.797	TGAGGCATGATCTCTTGCAG	60.096	372
>chr_03.251	chr_3	2927368	2927421	(TTG)18	GCACACTCGCACACTCAGAT	60.063	CTCAACTGACCGCTTCATCA	59.984	283
>chr_04.034	chr_4	382598	382630	(CCG)11	TTGACCCAGCTCTCCGTAAC	60.255	CTGGGTCTTCGTCTCAGTCC	59.835	460
>chr_04.147	chr_4	1389511	1389546	(GA)18	CTGCCACTTCTTCTTGCTCC	60.134	TGATTAGACCGACGAGACCC	60.073	225
>chr_04.222	chr_4	2177923	2177961	(TCC)13	CCGTCCTCCTCTTCACACAT	60.112	GCGTTTCAGCAACCTTTTGT	60.292	439
>chr_04.251	chr_4	2424877	2424921	(GAG)15 (GGA)5	CGGTGAGTAAGAGGAAAGCG	60.008	CGGAGTTACAAGGTCGTCGT	60.171	380
>chr_05.132	chr_5	1351665	1351739	(GGA)25	GCGGGAGTGAAGAAGATGAG	59.950	ATGGTCGAACAGTTCTTGGG	59.966	287
>chr_06.020	chr_6	248997	249049	(AG)18 (AG)6 (GA)8	TGGAGGTCCAGGTAGGTGTC	59.962	GAACCCATGCACTGAGGAAT	59.934	346
>chr_06.102	chr_6	997736	997772	(GTC)12 (TCG)4	GACACACGCGCATAAGAAGA	60.019	AGCGGGAGCATACCCTATTT	59.951	305
>chr_06.129	chr_6	1197850	1197918	(GAA)23 (GAA)4	TAGTCGCGAGAGAGCTAGGC	60.022	ACAGCTTTAACAGCGGCAAT	59.911	401
>chr_06.153	chr_6	1388220	1388264	(CAGA)3 (AG)18	GATGTTGTGTCTCGGTGGTG	60.005	TCCACCGTCCTGTATTCTCC	59.927	252
>chr_06.217	chr_6	2297065	2297100	(GAG)12	GGAGGGGTTTGAGATTTGGT	60.169	GCGGGATCATTTCTACTCCA	60.036	214
>chr_07.084	chr_7	809345	809378	(TC)17	GCTATAATAAGGCGTCCGCA	60.213	AACTAGGCTGCGAAGACTGC	59.786	464
>chr_07.105	chr_7	1054117	1054168	(ATC)5 (TCT)14	GAGAATCAAAGCGACTTGCC	59.962	TGTCTTTTTCCCTCCTGGTG	60.081	208
>chr_07.107	chr_7	1097007	1097045	(AGA)13	TTCGTCGACTGTGAATCTGG	59.831	AACGCTGGTACGCATACTCC	60.162	331
>chr_07.145	chr_7	1543616	1543655	(CA)20	CCGAATTGCATGTGATGAAC	59.931	GGACATTGCACGAGGTAGGT	59.997	225
>chr_07.179	chr_7	2049923	2049979	(AAG)13 (AAG)5	TCCCCCAAAACTACTGCAAC	59.971	TCCTCAAACCCCTCATCATC	59.862	322
>chr_08.180	chr_8	2049882	2049954	(TG)18 (GA)11 (AGA)7	GTCGAGGGGGTTTGATTTTT	60.166	CGTCGATAATTGCCTGAACA	59.688	306
>chr_08.182	chr_8	2061599	2061649	(AGG)5 (GAG)16 (AGG)5 (AGG)5	CGTCCTCAGTTACTCCGCTC	60.012	CTCCGTCACTCGCTAAGACC	60.012	323
>chr_08.187	chr_8	2101975	2102029	(TCC)15 (CTC)4	GCTGTCGATGCAACTAACGA	60.019	TCAAGTTGAGCGGATTTCCT	59.813	198
>chr_09.086	chr_9	1280804	1280861	(GTG)5 (GGA)15	CATGTGTCTCCTCTGTGCGT	59.897	CCAGAACTGACTCTCCTGGC	59.986	245
>chr_10.064	chr_10	789495	789540	(TC)23	TCAAGTGAAGGGGAAACGAC	60.088	GAACCCAAACAAGAAGCCAA	60.088	431
>chr_10.090	chr_10	1095970	1096005	(TTCA)9	TGCATGGAGCAGACTTTTTG	59.988	GTGTCGTTTGACTGGGTGTG	60.047	281
>chr_10.133	chr_10	1489422	1489457	(AGG)12	TTTCGCACGAAATGTGAGAG	59.988	TAGCATCAATGGCGTAGCTG	59.999	183
>chr_11.066	chr_11	638791	638823	(ATC)11	ACAATAGCCAGGGAATCGTG	59.955	ATTTGGAGTGGTGGTGGTTC	59.679	377
>chr_12.090	chr_12	992582	992614	(GGT)11	CAGGCGATTTTGATGGAGTT	60.074	AAAGAAAGAGCGACGAGCTG	59.898	474
>chr_12.144	chr_12	1380196	1380244	(AG)24 (AG)8 (GA)15	GCCTGTACTTCCCCACTGAA	60.111	GGTGTCAAACAGGGCAAAGT	60.012	316
>chr_13.004	chr_13	122558	122617	(CTC)11 (CTC)4 (CTC)4	AAGTTCTACTCGAACGGCGA	60.015	CTAGTGGGAGTCGCTTGACC	59.867	438
>chr_13.016	chr_13	183437	183475	(GTC)13	CGACTTTCGGTCCATTTTGT	59.971	GCTGCCTTGAAGGATTTCTG	59.955	205
>chr_13.044	chr_13	430992	431027	(ATGG)9	AAGTTCGGGTTTGAGGAGGT	59.972	CTCTCATGTGGTGAGCCTGA	59.980	442
>chr_13.096	chr_13	893550	893589	(AATC)10	AGTCATCGTGGGATGGAGAG	60.072	CCCTCGCGTAACTTCGTTAG	59.898	280
>chr_14.016	chr_14	144495	144536	(TCC)14	AATCCTCCCCATCAATCCTC	60.096	TATACTAACCACCCCCACCG	59.564	486
>chr_14.017	chr_14	144860	144915	(AG)28	AATCCTCCCCATCACTCCTC	60.278	CGACCCTACCTGGTAAGCAA	60.125	488
>chr_14.023	chr_14	169857	169934	(TCC)26 (GTC)6	CAAACAGCCAGATCCACCTT	60.111	GTCGTGGTCGGAGAGAGAAG	59.986	400
>chr_14.026	chr_14	179247	179310	(TTC)17 (TTC)4	GGGAGCAGACTGAGGAACAG	59.986	TCAGCAAAGAACCCAGATCC	60.195	367
>chr_14.033	chr_14	211313	211413	(ATGG)23 (TTGC)7	TGACAATTAGCCCACGATGA	60.073	GAACAGGAGCAGAGACAGCC	60.143	454
>chr_14.038	chr_14	217122	217169	(ACT)16	AAAGCCGAGTTACCGCTAGTC	59.926	GTCGTTAGTTCCGTCGAACC	59.598	367
>chr_14.069	chr_14	654264	654359	(GA)48 (AG)6	CTTCGATGAAATCGGGTGTT	59.933	CCGAGTTTGAGGATCTGCAT	60.218	466
>chr_14.070	chr_14	660252	660305	(GAG)15 (CGA)4 (GAG)13	AGCTCCCTTCTCTCCTCACC	59.952	TGATTGGGAGTTCCAAGAGC	60.195	320
>chr_14.070	chr_14	660252	660305	(GAG)15 (CGA)4 (GAG)13	AGCTCCCTTCTCTCCTCACC	59.952	TGATTGGGAGTTCCAAGAGC	60.195	320
>chr_14.075	chr_14	676745	676780	(GT)18	GAGGATCGATACAATCGCGT	60.066	GTCGACGTATCTGACCCGTT	59.997	495
>chr_14.084	chr_14	739313	739351	(TAG)13	GAGCGAGTAACGTAGGACCG	59.898	CGTATTATTAACGGCGCGAT	59.975	404
>chr_14.085	chr_14	739392	739631	(TAG)80	GGGAAAGAGAGAGCTAGGAAGG	59.982	TTCGAGCTATCGTAGTAGGCG	59.661	398
>chr_14.087	chr_14	739926	739978	(CTA)16 (CCTA)3	GCTCGAAAGGAGAAGGAGGT	59.957	AACGTAGAGCGGGCCTACTA	59.020	387
>chr_15.002	chr_15	50379	50411	(CCT)11	TTCGTCTTCGTCTCACAACG	60.025	AGACACCCACCTCTGGACAC	60.006	388
>chr_15.003	chr_15	76736	76774	(GGA)13	TCGATTCCTACACACCCCTC	59.927	CAACATTGCAACATTCCGAC	59.972	250
>chr_15.026	chr_15	223854	223889	(CCT)12	TCTGGTTCCAAGGAACTGCT	59.844	AGCGGAAGTAGAGGGAGGAG	59.972	396
>chr_15.034	chr_15	283603	283635	(GAG)11	CCACACACGATACCAACGAG	60.025	GACTCACAACCCAACCACCT	59.859	258
>chr_15.038	chr_15	355944	356010	(GGCT)3 (GA)26 (GA)8	TGTTCACACTTCATCCTCGC	59.837	TACCGTAGAATCCTCCGTCG	60.088	455
>chr_15.043	chr_15	427545	427608	(AG)32 (AG)9	TCTTGCACTGCTTGTTGGTC	60.032	TTCGCCCATGATCTTTCTTC	60.155	378
>chr_15.054	chr_15	514083	514116	(AC)17	TGCTCGCAAGACATAAAACG	60.014	CGAGAATGATCGCTCGGTAT	60.199	169
>chr_16.055	chr_16	454989	455044	(GA)28	TTCCAACTCTCCACCTCACC	60.088	TCGACAAAAGCTGACCAGTG	60.025	375
>chr_16.059	chr_16	473964	474020	(TCC)19	CCATCCTCCTCTTCTTTCCC	60.008	TGGACTTGACTAAGGCCCAC	60.111	430
>chr_17.008	chr_17	111868	111903	(CAT)12	CCTCTCGTCTCCTCATCCAG	59.937	TCTGAGTGGTGGAATGCAAA	60.240	478
>chr_17.036	chr_17	284744	284779	(CT)18	ATCTGGTTATTGCCACTGCC	59.962	TATACGGAGCGACTTGGACC	60.096	282
>chr_17.041	chr_17	307737	307772	(CGT)12	TTCCATTCCATCAAAGCACA	60.049	GTTGAGGTTGAGGTGGGAGA	60.088	412
>chr_17.049	chr_17	316216	316248	(TCA)11	ATGATGCGGTCTTTTTGTCC	59.939	AAATGCTACAACCCACAGGC	60.000	230
>chr_17.051	chr_17	326289	326324	(TGT)12	GGTGTTCCAACTTTCGCATT	59.978	GTCGACTTCGTCCATACCGT	59.997	426
>chr_17.058	chr_17	383482	383553	(CCCT)18	CCAGATCGCGAGACAGTGTA	60.008	AAGGCGTGAACTGGAAAAGA	59.853	286
>chr_18.049	chr_18	261743	261788	(TG)23 (TG)7	GTGACTTTGCCTCGGATCAT	60.081	ACACCTGCGACTGTATTCCC	59.997	446
>chr_18.055	chr_18	332773	332820	(GGT)16	AACGTGCAGAGGACCATCTC	60.269	CTGTCAATCACGCCTGAGAA	59.984	265
>chr_18.061	chr_18	337953	338004	(CAG)11 (ACC)11	TTCTGCACTCCTGTCCAATG	59.831	GTGGGTGTAGAGGAGGTGGA	59.962	448
>chr_18.061	chr_18	337953	338004	(CAG)11 (ACC)11	TTCTGCACTCCTGTCCAATG	59.831	GTGGGTGTAGAGGAGGTGGA	59.962	448
>chr_18.064	chr_18	339043	339092	(TC)25 (TC)9	GGAGAGTGTGGGGTTTTGAA	59.943	AGTCAACACGGATCTCCACC	59.969	489
>chr_18.070	chr_18	354245	354322	(TAG)26	TAAACGACTAGCTCGGCGAC	60.543	TGCTCTACTAGCCGCAACCT	60.176	389
>chr_18.089	chr_18	407534	407582	(CCA)11 (CCA)4	TTGTTGGGGTGATGTTGTTG	60.255	CATCTTCTCCTCGACTTGGC	59.950	479
>chr_18.097	chr_18	424127	424195	(ATA)5 (ACT)21	ACGGCTCTTTCCCCTCTTTA	60.200	GGCTGCTCGCAATCTACTTT	59.620	380
>chr_18.104	chr_18	446924	446957	(AGC)4 (GCA)11	ATCTGGACCCATCCCAAACT	60.575	CGATATCGAAAGTCCTCCCA	60.029	227
>chr_19.004	chr_19	24253	24297	(CCT)4 (CTC)11	TACGATGACTGCGACCGTAA	60.280	CTATGGCGCTCAACTCAACA	60.011	443
>chr_19.030	chr_19	201350	201428	(ACA)15 (GAA)18	TTGTCGCTTTCGTTCCTCTT	59.993	AGGATGACTTGTACGACCCG	59.989	292
>chr_19.030	chr_19	201350	201428	(ACA)15 (GAA)18	TTGTCGCTTTCGTTCCTCTT	59.993	AGGATGACTTGTACGACCCG	59.989	292
>chr_20.017	chr_20	65102	65145	(GT)22	AGTCTCTCGGTGGGGAAGTT	60.111	CCACCAGCGGTTTTACATCT	59.993	260
>chr_20.029	chr_20	113256	113291	(AG)17 (AG)9	GTCGAGGACCACTCAACCAT	59.969	TCAAATTCCCCATCTTCTCG	60.006	399
>chr_20.040	chr_20	164654	164692	(TTC)13	GTCCTTCTTATTGCGCGAAG	59.982	ACCACTTTCACCGCTTTACG	60.168	297
>chr_20.045	chr_20	197096	197134	(CTC)13	CCTAAGTTGCTGAAAAGCCG	60.011	CTCTAAGACTTGGATGCCGC	59.978	460
>chr_20.051	chr_20	211290	211376	(AATG)21 (TAAA)3 (GAAT)18	CACGAACCCACAGCTTACCT	60.171	GCCGTCGTCAGTACCAATTT	60.000	364
>chr_20.051	chr_20	211290	211376	(AATG)21 (TAAA)3 (GAAT)18	CACGAACCCACAGCTTACCT	60.171	GCCGTCGTCAGTACCAATTT	60.000	364
>chr_20.059	chr_20	271548	271643	(TG)8 (AG)39	GATGGGAATCTGGCAGAAAA	60.014	CTACTGGCCTTGAGGAGCAC	60.012	495
>chr_20.061	chr_20	280729	280761	(AGC)11	ACCATGCGACCTATTCCTTG	59.955	TCTTCGGAAGGATGATGAGG	60.150	279
>chr_20.062	chr_20	280979	281023	(AGA)15	CCGGCAAGAGTAGTCCTCAG	60.005	TCAGACCGAGAAAACGGAAC	60.232	472
>chr_20.064	chr_20	281353	281440	(TC)44	GTTCCGTTTTCTCGGTCTGA	60.232	TTCTGTTTCCTCGACGGACT	59.844	338
>chr_20.066	chr_20	281624	281701	(GAA)26	TCCACCTTCTCCTCCACATC	60.048	GACAACCACCACGAACTCCT	60.009	460
>chr_20.086	chr_20	333909	333952	(TGAT)11	CGTGTATCTGCCCTCCAAAT	59.955	GGCATGATCTTCTTCTTCGC	59.923	376
>chr_20.093	chr_20	345833	345871	(CCT)13 (CTC)5	TGGGATTCAGGAGGAACAAG	60.042	AGAAGGACGCAGAGGTGAAA	59.989	335
>chr_21.004	chr_21	80762	80797	(AAG)12	ACCGAAGAGGTCGAGGTTCT	60.252	GATGGAGACTGCTAGGGCTG	59.973	405
>chr_21.018	chr_21	155217	155246	(GAT)10	GGAGGAGGAGGAAGAACCAC	60.050	ACGATGGGACAGACGAGTTC	60.120	479
>chr_21.020	chr_21	195377	195452	(CCT)13 (ATC)12	GGGTGGTTGTTTTTGCATCT	59.836	AAGCGAGACTGGGGGACTAT	60.096	481
>chr_21.027	chr_21	205311	205358	(TCG)4 (AGG)12	AAGGACGTGTAGTTGGTGGC	60.035	CCATGGACAAAGTCATCACG	59.960	430
>chr_21.033	chr_21	265781	265828	(AGG)16	GTCGATCGATTCAAGGGAAA	60.014	TACGAGAGGAGGAGGACGAA	59.943	487
>chr_21.034	chr_21	266680	266717	(AG)19	GTACTACCCCTCCTCCTCCG	59.950	GGCCTGTCCGAGTAATGAAA	60.074	483
>chr_21.035	chr_21	267595	267630	(CGT)12	TCCTTGGTAGCCTGTCCTTG	60.246	GAAGAGCCCACTAGCACCTG	60.012	360
>chr_21.046	chr_21	311225	311268	(GA)7 (GT)19	TGTAAGGAACCCAGAATGCC	59.933	CTGCCATGAAGTCGTTCAGA	59.984	490
