# Supplementary material for: Development of a rapid multiplex SSR genotyping method to study populations of the fungal plant pathogen Zymoseptoria tritici
Source: BMC Res Notes. 2014 Jun 18;7:373. doi: 10.1186/1756-0500-7-373 (PMC4074386; doi:10.1186/1756-0500-7-373)
Supplement: Additional file 3 — Alleles computed in the automated allele scoring procedure and frequency of alleles recorded among 166 individual strains. Strains were selected from a local French population and from a worldwide collection.The multilocus genotypes of 101 strains is provided as reference. [file 1756-0500-7-373-S3.xls]

## Sheet: M1 St1
ID	Nominal size (nt)	Apparent size (nt)	Std. Dev (nt)	Num. points
186	186	186,00	0,00	0
189	189	189,00	0,00	0
192	192	191,99	0,15	27
195	195	195,00	0,08	81
198	198	198,00	0,00	0
201	201	201,00	0,00	0
204	204	204,00	0,00	0
207	207	207,00	0,00	0
210	210	210,00	0,00	0
213	213	213,00	0,00	0
216	216	216,00	0,00	0
219	219	219,00	0,00	0
222	222	222,00	0,00	1
r2	1
slope	0.9965
Y-intercept	0.6816

## Sheet: M1 St3A
ID	Nominal size (nt)	Apparent size (nt)	Std. Dev (nt)	Num. points
226	226	226,50	0,21	4
228	228	228,62	0,17	14
230	230	230,37	0,16	31
232	232	232,33	0,34	2
234	234	234,55	0,00	1
236	236	236,77	0,25	4
238	238	238,85	0,00	1
240	240	240,93	0,00	0
242	242	243,01	0,44	3
244	244	245,04	0,21	12
246	246	246,87	0,29	50
248	248	248,83	0,29	28
250	250	250,61	0,23	11
252	252	252,61	0,32	8
r2	0.999767
slope	0.98642
Y-intercept	2.5729

## Sheet: M1 St4
ID	Nominal size (nt)	Apparent size (nt)	Std. Dev (nt)	Num. points
176	176	175,48	0,00	0
178	178	177,50	0,00	0
180	180	179,52	0,00	0
182	182	181,77	0,20	3
186	186	185,36	0,42	3
188	188	187,42	0,19	123
190	190	189,46	0,19	46
192	192	191,27	0,16	11
194	194	193,75	0,16	57
198	198	197,87	0,16	18
206	206	205,74	0,00	1
210	210	209,78	0,00	1
212	212	211,79	0,00	0
214	214	213,81	0,00	0
r2	0.999103
slope	0.98633
Y-intercept	3.0352

## Sheet: M1 St5
ID	Nominal size (nt)	Apparent size (nt)	Std. Dev (nt)	Num. points
226	226	225,84	0,00	0
229	229	228,78	0,00	0
232	232	231,73	0,22	3
235	235	234,68	0,00	0
238	238	237,62	0,00	0
241	241	240,57	0,00	0
244	244	243,51	0,03	2
247	247	246,46	0,16	15
250	250	249,41	0,16	102
253	253	252,35	0,30	3
256	256	255,30	0,00	1
259	259	258,25	0,00	0
262	262	261,19	0,00	0
265	265	264,14	0,00	0
r2	1
slope	1.0182
Y-intercept	-3.9471

## Sheet: M1 St9
ID	Nominal size (nt)	Apparent size (nt)	Std. Dev (nt)	Num. points
336	336	335,60	0,00	0
338	338	337,55	0,00	0
340	340	339,84	0,34	3
342	342	341,17	0,15	117
344	344	343,38	0,03	2
346	346	345,45	0,16	39
348	348	347,22	0,14	3
r2	0.997439
slope	1.04556
Y-intercept	-15.0567

## Sheet: M1 St10
ID	Nominal size (nt)	Apparent size (nt)	Std. Dev (nt)	Num. points
130	130	129,99	0,00	0
133	133	132,97	0,00	0
136	136	135,94	0,00	0
139	139	138,83	0,23	9
142	142	141,84	0,00	0
145	145	144,85	0,00	0
148	148	147,87	0,24	11
151	151	150,82	0,23	46
154	154	153,74	0,25	102
157	157	156,52	0,23	35
160	160	159,72	0,00	0
169	169	168,68	0,00	0
172	172	171,65	0,00	0
175	175	174,63	0,00	0
178	178	177,60	0,00	0
r2	0.999896
slope	1.01406
Y-intercept	-1.8576

## Sheet: M1 St11
ID	Nominal size (nt)	Apparent size (nt)	Std. Dev (nt)	Num. points
290	290	289,99	0,00	0
293	293	293,00	0,25	144
296	296	296,26	0,19	8
299	299	299,37	0,00	0
302	302	302,50	0,00	0
305	305	305,62	0,00	0
308	308	308,75	0,00	0
311	311	311,87	0,00	0
314	314	315,00	0,00	0
317	317	318,13	0,00	0
320	320	321,25	0,00	0
r2	23.7949
slope	0.9188
Y-intercept	23

## Sheet: M1 St13
ID	Nominal size (nt)	Apparent size (nt)	Std. Dev (nt)	Num. points
192	192	192,47	0,15	53
194	194	194,55	0,22	46
196	196	196,95	0,18	13
198	198	198,95	0,16	64
200	200	200,96	0,43	3
202	202	203,13	0,00	0
204	204	205,24	0,00	0
208	208	209,47	0,00	0
210	210	211,59	0,00	0
212	212	213,70	0,00	0
214	214	215,82	0,00	0
216	216	217,93	0,00	0
218	218	220,04	0,00	0
220	220	222,16	0,00	0
222	222	224,27	0,00	0
224	224	226,39	0,00	0
226	226	228,50	0,00	0
228	228	230,62	0,00	0
230	230	232,73	0,00	0
r2	0.999485
slope	0.93425
Y-intercept	12.1624

## Sheet: M2 St2
ID	Nominal size (nt)	Apparent size (nt)	Std. Dev (nt)	Num. points
338	339	338,75	0,00	0
341	342	341,60	0,01	2
344	345	344,69	0,00	0
347	348	347,78	0,30	5
350	351	350,90	0,12	22
353	354	353,76	0,20	21
356	357	356,47	0,07	79
359	360	359,43	0,07	24
362	363	362,36	0,02	2
365	366	365,65	0,00	0
368	369	368,94	0,29	5
371	372	371,49	0,00	0
373	375	374,46	0,00	0
378	378	377,44	0,00	0
r2	0.999675
slope	1.00175
Y-intercept	-0.2754

## Sheet: M2 St3B
ID	Nominal size (nt)	Apparent size (nt)	Std. Dev (nt)	Num. points
257	257	257,54	0,00	0
260	260	260,48	0,00	0
263	263	263,51	0,08	97
266	266	266,41	0,00	0
269	269	269,30	0,00	1
272	272	272,20	0,15	51
275	275	275,05	0,10	17
278	278	278,02	0,06	5
281	281	280,92	0,08	6
284	284	283,85	0,00	0
287	287	286,77	0,00	0
290	290	289,69	0,05	2
293	293	292,80	0,00	0
296	296	295,74	0,00	0
299	299	298,68	0,00	0
302	302	301,62	0,00	1
305	305	304,55	0,00	0
308	308	307,49	0,00	0
r2	0.999992
slope	1.03109
Y-intercept	-8.6666

[truncated: 15 more sheets: M2 St3C, M2 St6, M2 St7, M2 St8, M2 St12, M2 ST1E7, M3 St14, M3 St15, M3 St16, M3 St17, M3 St18, M3 St19, M3 St20, M3 St21, Reference strains]
