# Supplementary material for: Development of a rapid multiplex SSR genotyping method to study populations of the fungal plant pathogen Zymoseptoria tritici
Source: BMC Res Notes. 2014 Jun 18;7:373. doi: 10.1186/1756-0500-7-373 (PMC4074386; doi:10.1186/1756-0500-7-373)
Supplement: Additional file 4 — Binning files, to be used for automatic allele scoring. Files to use with the CEQ-8000 Genetic Analysis System Software (Beckman Coulter) to provide automatic assignment of alleles for each SSR marker. [file 1756-0500-7-373-S4.zip]

Archive with 28 entries (24 files):
- Assignation septoria 130503/
- Assignation septoria 130503/M1/
- Assignation septoria 130503/M1/St1.CQL
- Assignation septoria 130503/M1/St10.CQL
- Assignation septoria 130503/M1/St11.CQL
- Assignation septoria 130503/M1/St13.CQL
- Assignation septoria 130503/M1/St3A.CQL
- Assignation septoria 130503/M1/St4.CQL
- Assignation septoria 130503/M1/St5.CQL
- Assignation septoria 130503/M1/St9.CQL
- Assignation septoria 130503/M2/
- Assignation septoria 130503/M2/St12.CQL
- Assignation septoria 130503/M2/ST1E7.CQL
- Assignation septoria 130503/M2/St2.CQL
- Assignation septoria 130503/M2/St3B.CQL
- Assignation septoria 130503/M2/St3C.CQL
- Assignation septoria 130503/M2/St6.CQL
- Assignation septoria 130503/M2/St7.CQL
- Assignation septoria 130503/M2/St8.CQL
- Assignation septoria 130503/M3/
- Assignation septoria 130503/M3/St14.CQL
- Assignation septoria 130503/M3/St15.CQL
- Assignation septoria 130503/M3/St16.CQL
- Assignation septoria 130503/M3/St17.CQL
- Assignation septoria 130503/M3/St18.CQL
- Assignation septoria 130503/M3/St19.CQL
- Assignation septoria 130503/M3/St20.CQL
- Assignation septoria 130503/M3/St21.CQL
